# Supplementary material for: [1,1′-Bis(dicyclo­hexyl­phosphino)cobalto­cenium-κ2 P,P′]chlorido(η5-cyclo­penta­dien­yl)ruthenium(II) hexa­fluorido­phosphate
Source: Acta Crystallogr Sect E Struct Rep Online. 2010 Jan 30;66(Pt 2):m218. doi: 10.1107/S1600536810001790 (PMC2979948; doi:10.1107/S1600536810001790)
Supplement: Supplementary file 2 [file e-66-0m218-Isup2.hkl]

# 
# h,k,l, Fc-squared, Fo-squared, sigma(Fo-squared) and status flag 
# 
data_I
_shelx_title ' 051101am in P2(1)/n' 
_shelx_refln_list_code          4 
_shelx_F_calc_maximum      314.47 
_exptl_crystal_F_000      1912.00 
_reflns_d_resolution_high  0.7570 
 
loop_ 
 _symmetry_equiv_pos_as_xyz 
 'x, y, z' 
 '-x+1/2, y+1/2, -z+1/2' 
 '-x, -y, -z' 
 'x-1/2, -y-1/2, z-1/2' 
 
_cell_length_a    14.0095 
_cell_length_b    16.9051 
_cell_length_c    17.9870 
_cell_angle_alpha  90.000 
_cell_angle_beta  110.107 
_cell_angle_gamma  90.000 
 
_shelx_F_squared_multiplier     1.000 
 
loop_ 
 _refln_index_h 
 _refln_index_k 
 _refln_index_l 
 _refln_F_squared_calc 
 _refln_F_squared_meas 
 _refln_F_squared_sigma 
 _refln_observed_status 
   2   0   0    33442.07    37797.78   4601.75 o 
   4   0   0    24021.78    21989.24   6748.86 o 
   6   0   0    16176.62    15830.61   1381.56 o 
   8   0   0     9881.42     9616.99    682.31 o 
  10   0   0     3069.91     3035.29    265.42 o 
  12   0   0     1000.73     1005.11     83.88 o 
  14   0   0      201.46      253.47     68.36 o 
  16   0   0       60.73       97.63     62.58 o 
   1   1   0    15343.45    11285.44   2922.85 o 
   2   1   0     1093.52     1136.11     63.68 o 
   3   1   0     6105.67     5702.36    684.97 o 
   4   1   0     8497.19     8335.74    440.35 o 
   5   1   0      409.47      519.07     24.14 o 
   6   1   0     4776.21     4758.67    245.41 o 
   7   1   0    10758.52    10519.85    541.48 o 
   8   1   0       92.38       83.17     15.11 o 
   9   1   0      489.34      569.21     55.66 o 
  10   1   0     1373.40     1257.00    155.10 o 
  11   1   0     4271.54     3620.81    521.81 o 
  12   1   0     2307.11     2080.94    140.32 o 
  13   1   0       17.64        8.13     26.74 o 
  14   1   0     2318.22     2237.68    106.41 o 
  15   1   0        2.35       25.64     32.08 o 
  16   1   0       48.01       29.44     38.82 o 
  17   1   0      129.91      118.42     63.81 o 
   0   2   0     9661.80    11297.24    570.96 o 
   1   2   0     2775.56     3145.58    104.23 o 
   2   2   0    31344.03    31338.03   3422.25 o 
   3   2   0     8494.99     9416.38    396.65 o 
   4   2   0     3779.12     3965.25    155.44 o 
   5   2   0     4210.88     4167.94    194.49 o 
   6   2   0      222.56      202.73     16.77 o 
   7   2   0     1492.93     1347.37     59.62 o 
   8   2   0     6143.20     6493.02    230.86 o 
   9   2   0      437.20      392.25     28.10 o 
  10   2   0      956.20      880.23     44.63 o 
  11   2   0      560.46      562.70     49.69 o 
  12   2   0       39.02       37.78     25.67 o 
  13   2   0      217.02      208.21     39.44 o 
  14   2   0        0.31        0.00     26.88 o 
  15   2   0       70.86      132.65     42.70 o 
  16   2   0      530.16      543.69     87.47 o 
  17   2   0      116.65      153.33     61.14 o 
   1   3   0     1038.45     1309.25     44.47 o 
   2   3   0     3585.93     3689.90    112.04 o 
   3   3   0     1087.44     1112.34    125.04 o 
   4   3   0     3190.71     3657.63    145.54 o 
   5   3   0      345.16      307.22     18.22 o 
   6   3   0     4943.66     4567.43    159.79 o 
   7   3   0     6140.88     6375.82    213.32 o 
   8   3   0      766.25      787.73     46.71 o 
   9   3   0    13502.98    13473.47    465.47 o 
  10   3   0     8813.57     8457.78    331.16 o 
  11   3   0      177.65      162.02     32.46 o 
  12   3   0       39.56       40.04     25.60 o 
  13   3   0      242.74      284.50     43.75 o 
  14   3   0      123.44      103.81     35.40 o 
  15   3   0      374.43      397.94     73.67 o 
  16   3   0      519.50      484.97    103.45 o 
  17   3   0      525.37      362.54    135.54 o 
   0   4   0     9680.40    10863.87    575.26 o 
   1   4   0     9170.21     9959.18    286.30 o 
   2   4   0    15649.61    17658.07    487.50 o 
   3   4   0     1070.17     1404.16     48.98 o 
   4   4   0       23.62       22.63      7.89 o 
   5   4   0    18359.21    19628.26    628.89 o 
   6   4   0      383.72      352.29     20.88 o 
   7   4   0     2537.20     2674.72     82.07 o 
   8   4   0      286.58      294.36     24.52 o 
   9   4   0     2598.68     2778.40     70.98 o 
  10   4   0       37.68       17.83     19.67 o 
  11   4   0      518.74      468.83     47.48 o 
  12   4   0        7.48       29.41     24.81 o 
  13   4   0     2241.31     1912.32    112.61 o 
  14   4   0      124.86       85.15     41.25 o 
  15   4   0      401.60      379.53     61.73 o 
  16   4   0       20.84       45.20     47.33 o 
  17   4   0      654.30      746.00    182.66 o 
   1   5   0    11903.08    12932.04    321.88 o 
   2   5   0     1860.46     2421.26     73.67 o 
   3   5   0     3448.31     3377.10    108.70 o 
   4   5   0       11.69        5.13      8.02 o 
   5   5   0      737.81      659.50     82.28 o 
   6   5   0     9004.79     9144.78    283.81 o 
   7   5   0      943.92      885.17     32.17 o 
   8   5   0     2988.23     3136.50    105.97 o 
   9   5   0     1206.36     1118.38     59.22 o 
  10   5   0      227.89      254.85     29.34 o 
  11   5   0        6.77       18.31     21.03 o 
  12   5   0     4581.09     4396.44    219.48 o 
  13   5   0       19.03       44.01     32.28 o 
  14   5   0       48.27       51.98     33.35 o 
  15   5   0      256.72      259.09     55.71 o 
  16   5   0      124.32      134.61     54.18 o 
   0   6   0     3986.33     4245.27    211.95 o 
   1   6   0      244.08      254.57     16.32 o 
   2   6   0     2871.73     3261.79    114.89 o 
   3   6   0    19476.50    23157.88    571.04 o 
   4   6   0     1131.53     1091.90     70.85 o 
   5   6   0     1179.76     1082.38     65.31 o 
   6   6   0       27.03       30.68     12.90 o 
   7   6   0     7840.18     8525.61    252.91 o 
   8   6   0       76.96       65.36     18.42 o 
   9   6   0       28.81       33.66     17.04 o 
  10   6   0     1495.13     1707.45    103.60 o 
  11   6   0      524.00      517.58     59.45 o 
  12   6   0      914.99      896.44     76.57 o 
  13   6   0      277.43      275.51     52.23 o 
  14   6   0       19.07        0.00     31.95 o 
  15   6   0      694.44      680.59     78.58 o 
  16   6   0      462.77      521.24     75.48 o 
   1   7   0     4915.49     5123.66    131.65 o 
   2   7   0     4210.36     5017.54    113.62 o 
   3   7   0       84.93       63.37     12.34 o 
   4   7   0    29520.23    32136.27   1025.40 o 
   5   7   0     3284.65     3392.22    138.51 o 
   6   7   0     8517.49     8890.72    385.73 o 
   7   7   0     9901.63     9972.62    418.27 o 
   8   7   0     3143.92     3076.74     94.66 o 
   9   7   0      333.98      385.66     36.85 o 
  10   7   0      444.45      561.76     46.60 o 
  11   7   0      195.43      199.83     43.16 o 
  12   7   0      677.26      785.99     73.01 o 
  13   7   0      625.37      740.10     74.89 o 
  14   7   0      830.68      851.27     82.55 o 
  15   7   0        7.61       11.83     39.34 o 
  16   7   0      218.75      181.63     55.74 o 
   0   8   0    32394.34    37557.78    610.43 o 
   1   8   0      699.16      719.21     33.02 o 
   2   8   0     1102.15     1345.32     40.81 o 
   3   8   0     2877.98     2914.05     61.69 o 
   4   8   0     3878.41     3918.23    141.37 o 
   5   8   0     3380.36     3242.14     98.31 o 
   6   8   0     7121.29     7040.24    215.07 o 
   7   8   0      834.32      613.96    131.14 o 
   8   8   0     7703.40     7584.55    319.48 o 
   9   8   0      678.56      721.58     47.97 o 
  10   8   0     2520.10     2525.67     86.81 o 
  11   8   0      198.99      230.22     48.41 o 
  12   8   0      762.57      888.60     94.26 o 
  13   8   0        5.30        0.00     28.88 o 
  14   8   0      420.65      498.16     70.72 o 
  15   8   0       77.59       87.78     44.33 o 
  16   8   0       85.96      180.23     81.91 o 
   1   9   0     3148.93     3454.11     62.59 o 
   2   9   0     7483.17     7515.24    223.74 o 
   3   9   0       20.22        8.11     12.86 o 
   4   9   0     6107.48     6133.20    218.58 o 
   5   9   0     1971.83     2020.89    104.47 o 
   6   9   0     1545.92     1780.42     65.35 o 
   7   9   0     2974.65     3015.74    139.98 o 
   8   9   0      749.52      645.97    117.20 o 
   9   9   0       82.06       66.57     23.58 o 
  10   9   0      527.50      589.62     48.30 o 
  11   9   0     1161.62     1071.22     82.83 o 
  12   9   0     1139.89     1330.80     97.53 o 
  13   9   0      176.90      161.97     45.84 o 
  14   9   0      145.26      166.85     50.55 o 
  15   9   0       40.52        6.98     42.76 o 
   0  10   0        9.36       17.09     18.19 o 
   1  10   0      457.35      459.44     28.81 o 
   2  10   0    11622.39    11846.09    250.56 o 
   3  10   0    19726.01    20333.31    516.66 o 
   4  10   0     1585.50     1306.15    233.67 o 
   5  10   0      763.09      838.01     51.21 o 
   6  10   0     1345.18     1454.57     58.10 o 
   7  10   0      220.94      233.22     32.46 o 
   8  10   0     2117.40     2058.52    102.49 o 
   9  10   0     1359.66     1280.88     68.80 o 
  10  10   0     1625.06     1762.55    100.33 o 
  11  10   0     3597.49     3548.45    266.26 o 
  12  10   0      111.30      146.33     45.04 o 
  13  10   0      948.00      897.49     94.11 o 
  14  10   0      474.21      473.54     72.28 o 
  15  10   0      259.51      263.78     71.82 o 
   1  11   0    10503.80    11798.35    287.15 o 
   2  11   0        4.76        0.00     15.00 o 
   3  11   0     7092.84     7376.10    192.69 o 
   4  11   0      894.64      824.94     46.25 o 
   5  11   0       12.89       31.05     18.73 o 
   6  11   0       16.95       15.91     17.81 o 
   7  11   0      415.55      476.86     41.80 o 
   8  11   0      245.32      269.27     36.74 o 
   9  11   0     5368.49     5252.86    289.07 o 
  10  11   0       82.03       59.19     31.52 o 
  11  11   0      731.49      888.22    103.20 o 
  12  11   0       90.92      120.86     43.04 o 
  13  11   0      620.34      681.30    112.95 o 
  14  11   0       72.03      111.11     47.38 o 
  15  11   0       27.24       57.69     86.92 o 
   0  12   0     2252.28     2316.33    175.18 o 
   1  12   0     4839.60     5175.41    132.26 o 
   2  12   0     1213.52     1099.22     44.69 o 
   3  12   0       99.74      129.76     25.48 o 
   4  12   0      300.95      324.90     34.73 o 
   5  12   0     6035.05     4488.87    751.64 o 
   6  12   0     2151.03     2132.05    104.80 o 
   7  12   0       78.31       61.84     24.79 o 
   8  12   0     4774.03     4558.67    191.00 o 
   9  12   0      223.93      212.03     36.75 o 
  10  12   0      400.37      386.23     51.46 o 
  11  12   0      629.69      663.11    113.49 o 
  12  12   0       16.99       48.59     39.32 o 
  13  12   0     1149.72     1271.45    103.83 o 
  14  12   0        7.39        0.00     40.79 o 
   1  13   0      116.75      156.13     30.84 o 
   2  13   0     2653.59     2552.83     90.06 o 
   3  13   0       47.48       23.41     18.64 o 
   4  13   0      289.28      289.22     35.35 o 
   5  13   0      255.78      223.59     33.46 o 
   6  13   0     3108.62     3002.86    112.35 o 
   7  13   0        8.76       21.27     22.73 o 
   8  13   0     1204.37     1177.01     68.05 o 
   9  13   0      399.79      419.03     47.04 o 
  10  13   0       52.67       49.90     31.92 o 
  11  13   0      810.48      826.06     83.37 o 
  12  13   0      725.04      656.20     79.01 o 
  13  13   0      432.88      506.82     76.82 o 
  14  13   0       82.30       23.18     86.16 o 
   0  14   0     3274.32     3402.23    214.50 o 
   1  14   0      185.08      248.86     37.62 o 
   2  14   0     2171.35     2094.30    113.21 o 
   3  14   0     4336.14     4322.15    131.70 o 
   4  14   0        9.47       28.27     24.51 o 
   5  14   0     1160.21     1100.64     59.36 o 
   6  14   0        1.83        0.00     20.32 o 
   7  14   0     1185.30     1137.81     68.02 o 
   8  14   0     1814.31     1778.01     76.69 o 
   9  14   0      140.99      171.56     36.83 o 
  10  14   0     1429.81     1438.60    142.50 o 
  11  14   0      149.56      154.82     50.31 o 
  12  14   0      286.98      255.34     58.16 o 
  13  14   0       68.21        9.50    112.87 o 
   1  15   0     2225.09     2060.60     83.04 o 
   2  15   0      112.55       79.42     34.29 o 
   3  15   0     1725.65     1702.57     78.74 o 
   4  15   0     2133.47     2021.68     92.93 o 
   5  15   0      153.77      121.19     33.95 o 
   6  15   0      890.08      866.48     58.74 o 
   7  15   0      135.22      141.18     33.88 o 
   8  15   0      938.91      954.78     72.12 o 
   9  15   0      836.56      801.45     66.98 o 
  10  15   0      228.84      274.77     56.64 o 
  11  15   0       36.04       28.19     42.94 o 
  12  15   0      264.99      286.30     65.10 o 
   0  16   0     2761.97     2642.51    156.31 o 
   1  16   0      584.46      632.49     58.51 o 
   2  16   0      104.95      108.43     35.32 o 
   3  16   0        1.19        0.00     26.07 o 
   4  16   0      282.79      297.37     46.29 o 
   5  16   0       33.19       23.93     28.20 o 
   6  16   0      422.17      393.63     52.23 o 
   7  16   0        3.97       25.00     29.99 o 
   8  16   0      219.67      194.29     38.86 o 
   9  16   0      125.65      119.40     37.47 o 
  10  16   0       18.55       37.41     40.54 o 
  11  16   0       41.29        8.34     39.72 o 
  12  16   0       49.91      120.97     74.64 o 
   1  17   0      992.56     1082.41     84.60 o 
   2  17   0      383.89      350.46     79.81 o 
   3  17   0        5.85       24.78     29.50 o 
   4  17   0     1479.79     1425.11     93.67 o 
   5  17   0      188.21      230.60     44.80 o 
   6  17   0     1198.76     1184.41     80.19 o 
   7  17   0     3415.17     3133.12    204.54 o 
   8  17   0      229.11      289.76     52.12 o 
   9  17   0        0.31       18.06     34.49 o 
  10  17   0       74.11       88.53     55.21 o 
  11  17   0      461.79      496.22    104.87 o 
   0  18   0       47.44      113.65     60.82 o 
   1  18   0      143.78      178.25     49.13 o 
   2  18   0      722.83      777.03     78.24 o 
   3  18   0     3625.44     3558.70    154.90 o 
   4  18   0      490.33      488.04     66.21 o 
   5  18   0      736.92      723.92     76.39 o 
   6  18   0       12.27       16.27     32.89 o 
   7  18   0     2623.94     2487.25    156.30 o 
   8  18   0       15.61        4.29     33.32 o 
   9  18   0       44.51       82.37     38.88 o 
  10  18   0       20.52      101.53     88.43 o 
   1  19   0     1469.42     1615.65    103.92 o 
   2  19   0       47.11       62.85     39.03 o 
   3  19   0      464.03      527.49     71.87 o 
   4  19   0      490.54      533.70     64.52 o 
   5  19   0     2412.18     2416.32    148.21 o 
   6  19   0        0.96       27.03     38.33 o 
   7  19   0      581.46      692.41     71.92 o 
   8  19   0      101.84      143.68     44.91 o 
   9  19   0      919.94      897.64    105.16 o 
   0  20   0      772.86      760.02    119.54 o 
   1  20   0     1107.75     1093.57     96.92 o 
   2  20   0      369.82      404.28     68.58 o 
   3  20   0      294.79      405.36     66.98 o 
   4  20   0       69.44       68.65     45.05 o 
   5  20   0      564.57      560.63     71.17 o 
   6  20   0      543.98      486.93     68.41 o 
   7  20   0      295.47      252.89     70.60 o 
   1  21   0      503.16      396.60     70.66 o 
   2  21   0      180.20      182.11     56.68 o 
   3  21   0      129.11      158.04     54.69 o 
   4  21   0      144.84      230.71     58.71 o 
   5  21   0        3.07       23.14     50.75 o 
 -17   0   1      395.66      364.93     95.01 o 
 -15   0   1      135.92      114.80     57.13 o 
 -13   0   1        4.07        0.00     33.93 o 
 -11   0   1     3582.11     3491.06    209.76 o 
  -9   0   1      928.72      895.07     51.21 o 
  -7   0   1     6880.97     6269.97    528.70 o 
  -5   0   1     1205.75      858.33     96.40 o 
  -3   0   1    18128.58    11983.16   3984.87 o 
  -1   0   1     7081.54     6954.52    629.27 o 
   1   0   1    22614.13    22657.69   1901.36 o 
   3   0   1    16282.23    19708.31   3039.54 o 
   5   0   1     1923.84     1853.84    533.85 o 
   7   0   1    31664.96    26702.34   7097.71 o 
   9   0   1      231.79      245.00     33.04 o 
  11   0   1      313.98      247.06     47.96 o 
  13   0   1     4525.67     4328.29    220.95 o 
  15   0   1      401.29      302.07     80.69 o 
  17   0   1       83.82      147.64     95.74 o 
 -17   1   1      296.55      292.73     69.71 o 
 -16   1   1       75.88      105.84     42.96 o 
 -15   1   1      557.71      653.44     79.87 o 
 -14   1   1       48.67       74.84     34.12 o 
 -13   1   1       24.90        0.00     25.35 o 
 -12   1   1      815.16      793.95     57.94 o 
 -11   1   1     3458.57     3366.31    165.42 o 
 -10   1   1     3866.62     3597.54    241.89 o 
  -9   1   1     9608.74     8605.37    972.29 o 
  -8   1   1      670.20      441.74     84.93 o 
  -7   1   1    14483.48    12806.51   1516.17 o 
  -6   1   1     3513.21     2959.62    341.06 o 
  -5   1   1     3821.68     3622.12    322.82 o 
  -4   1   1     6678.59     7037.65    558.94 o 
  -3   1   1    74129.85    49878.33  14318.27 o 
  -2   1   1        4.17       20.58      5.26 o 
  -1   1   1    38892.58    23758.11   8227.05 o 
   0   1   1    57530.09    56899.46   3828.89 o 
   1   1   1     6103.02     5346.39    466.25 o 
   2   1   1    12502.92    12731.67    520.18 o 
   3   1   1     1111.80     1063.47     43.14 o 
   4   1   1      362.54      573.52     24.70 o 
   5   1   1      265.93      292.49     17.44 o 
   6   1   1     6814.54     7287.23    315.11 o 
   7   1   1     4265.50     4208.58    180.88 o 
   8   1   1       65.19       42.12     15.29 o 
   9   1   1     2048.77     1932.48     55.82 o 
  10   1   1     2666.56     2477.32    135.45 o 
  11   1   1     1080.38      822.23    135.48 o 
  12   1   1      185.47      128.57     50.16 o 
  13   1   1      265.37      248.60     41.77 o 
  14   1   1     1396.34     1358.33     94.15 o 
  15   1   1       25.34       64.71     36.28 o 
  16   1   1       25.34       33.69     40.11 o 
  17   1   1      459.02      506.40    151.16 o 
 -17   2   1       39.19       55.78     50.49 o 
 -16   2   1      156.29      234.66     65.73 o 
 -15   2   1       15.51        2.39     30.65 o 
 -14   2   1      724.28      727.30     72.35 o 
 -13   2   1     1943.82     1327.23    336.31 o 
 -12   2   1       29.38       32.99     22.53 o 
 -11   2   1      396.97      400.58     43.62 o 
 -10   2   1        0.75       20.56     16.13 o 
  -9   2   1     1347.81     1302.45     65.78 o 
  -8   2   1     6283.46     6090.45    250.24 o 
  -7   2   1      955.96      684.01     78.54 o 
  -6   2   1     7885.42     8370.65    489.33 o 
  -5   2   1     1977.71     1930.26    106.66 o 
  -4   2   1        6.54       12.04      5.55 o 
  -3   2   1    12163.13    12686.81    384.72 o 
  -2   2   1    32126.15    37779.21   1279.68 o 
  -1   2   1    26973.64    30266.28    692.58 o 
   0   2   1    98889.59   116165.82   4933.91 o 
   1   2   1      358.47      360.97     27.72 o 
   2   2   1    77684.76    87267.41   2668.39 o 
   3   2   1     6378.80     5872.82    194.36 o 
   4   2   1    26408.53    28712.29   1151.52 o 
   5   2   1     3774.84     4100.40    145.52 o 
   6   2   1     4542.93     4323.63    156.31 o 
   7   2   1      728.45      654.44     28.79 o 
   8   2   1     3839.40     3692.07    186.10 o 
   9   2   1     7166.88     6958.69    193.27 o 
  10   2   1     7876.37     7523.78    208.57 o 
  11   2   1      365.03      357.67     43.23 o 
  12   2   1     1817.22     1677.24     77.71 o 
  13   2   1      735.53      709.79     62.14 o 
  14   2   1      324.77      298.56     54.73 o 
  15   2   1      809.32      772.42     80.25 o 
  16   2   1       13.27       13.17     44.89 o 
  17   2   1       57.78       90.45     93.22 o 
 -17   3   1      642.79      529.67    108.10 o 
 -16   3   1        3.01       75.06     48.87 o 
 -15   3   1      692.41      650.48     86.47 o 
 -14   3   1      958.35      985.19     71.46 o 
 -13   3   1      134.50      148.61     36.98 o 
 -12   3   1     3327.07     3123.38    131.57 o 
 -11   3   1      113.73      107.97     25.68 o 
 -10   3   1     3097.72     3206.58    110.28 o 
  -9   3   1     2035.02     1811.82     84.82 o 
  -8   3   1     4070.79     4489.08    192.81 o 
  -7   3   1        6.39       17.86     11.53 o 
  -6   3   1     7123.64     7381.61    302.02 o 
  -5   3   1       68.87       27.95     10.16 o 
  -4   3   1     4318.51     4391.06    224.87 o 
  -3   3   1    18189.48    21809.22    705.50 o 
  -2   3   1    25119.44    28676.84    685.63 o 
  -1   3   1      851.87      926.94     35.41 o 
   0   3   1      342.87      528.06     45.10 o 
   1   3   1    43159.35    51588.30   1364.40 o 
   2   3   1     1151.19     1114.06     51.34 o 
   3   3   1    47126.77    54843.34   1548.88 o 
   4   3   1     3805.20     3758.97     90.38 o 
   5   3   1      208.67      165.70     14.83 o 
   6   3   1     4411.76     4047.06    133.23 o 
   7   3   1      149.55      132.53     16.34 o 
   8   3   1     2136.05     2127.97     64.31 o 
   9   3   1      556.55      607.89     33.51 o 
  10   3   1      142.02      152.20     31.38 o 
  11   3   1      770.91      783.05     57.31 o 
  12   3   1     2966.03     2761.88     97.22 o 
  13   3   1       21.13       29.87     27.89 o 
  14   3   1      486.77      467.12     64.17 o 
  15   3   1       51.11       55.63     44.70 o 
  16   3   1      687.92      598.34    111.65 o 
 -17   4   1      308.55      331.10     78.03 o 
 -16   4   1     1876.01     1774.95    129.53 o 
 -15   4   1       60.80       83.53     38.53 o 
 -14   4   1       27.17        0.00     32.87 o 
 -13   4   1        0.55        0.00     30.60 o 
 -12   4   1      736.04      703.99     57.22 o 
 -11   4   1      519.50      486.80     42.03 o 
 -10   4   1     7393.69     7743.86    333.24 o 
  -9   4   1      209.58      173.32     24.94 o 
  -8   4   1     4839.63     4879.58    201.25 o 
  -7   4   1      201.97      172.18     17.65 o 
  -6   4   1    12396.62    12805.44    458.02 o 
  -5   4   1      975.67      941.18     78.70 o 
  -4   4   1     3501.55     3987.20    157.13 o 
  -3   4   1     3548.71     3962.06    124.24 o 
  -2   4   1       14.07       41.60      9.38 o 
  -1   4   1     1007.68     1209.54     39.82 o 
   0   4   1    37331.93    39043.79   2744.40 o 
   1   4   1    13026.03    14296.14    921.65 o 
   2   4   1     5535.15     6035.24    203.52 o 
   3   4   1     1520.32     1760.86     54.80 o 
   4   4   1     2032.08     2395.85     63.48 o 
   5   4   1       93.57       81.84     12.37 o 
   6   4   1     6431.03     6118.53    203.47 o 
   7   4   1       30.01       19.22     12.03 o 
   8   4   1     7126.81     7152.53    274.21 o 
   9   4   1      246.41      254.45     26.91 o 
  10   4   1      306.29      260.54     37.42 o 
  11   4   1      264.55      269.45     39.57 o 
  12   4   1     2828.80     2827.21    149.73 o 
  13   4   1       82.68      120.85     46.39 o 
  14   4   1       22.75       37.63     33.52 o 
  15   4   1      208.32      261.04     56.84 o 
  16   4   1       18.16       80.34     51.01 o 
 -17   5   1      224.85      243.12    120.18 o 
 -16   5   1       25.12       94.89     48.80 o 
 -15   5   1        1.60        0.00     32.95 o 
 -14   5   1      514.97      553.79     68.09 o 
 -13   5   1        3.19       15.25     32.76 o 
 -12   5   1     2184.32     2253.99    157.89 o 
 -11   5   1       37.95       70.38     21.94 o 
 -10   5   1       63.78       49.35     19.85 o 
  -9   5   1     3773.02     3917.08    151.82 o 
  -8   5   1      247.04      300.63     28.96 o 
  -7   5   1        0.27        4.18     12.35 o 
  -6   5   1    11928.47    12136.62    358.09 o 
  -5   5   1    12978.97    14655.50    567.54 o 
  -4   5   1     5083.57     5688.64    155.45 o 
  -3   5   1     1953.36     1896.94     68.46 o 
  -2   5   1     5890.32     6076.60    131.59 o 
  -1   5   1      579.80      676.04     19.97 o 
   0   5   1      368.43      317.59     14.53 o 
   1   5   1     8005.03     9196.19    251.67 o 
   2   5   1      308.98      358.32     28.66 o 
   3   5   1     7920.25    10571.36    256.33 o 
   4   5   1     4497.57     4395.64    113.52 o 
   5   5   1     3413.85     3768.60    113.06 o 
   6   5   1    11850.88    12085.63    368.86 o 
   7   5   1     1791.00     1805.38     60.74 o 
   8   5   1     6237.62     5957.08    240.24 o 
   9   5   1       54.14       65.99     18.94 o 
  10   5   1      508.76      489.22     46.31 o 
  11   5   1      120.05      164.43     39.33 o 
  12   5   1       22.58       25.90     32.30 o 
  13   5   1      564.65      640.35     70.22 o 
  14   5   1      549.63      593.08     71.53 o 
  15   5   1      147.80      205.91     53.06 o 
  16   5   1      980.93     1038.44    114.22 o 
 -16   6   1      121.71      134.19     52.62 o 
 -15   6   1      142.47      205.92     50.20 o 
 -14   6   1      692.83      772.10     77.65 o 
 -13   6   1     2443.72     2518.78    111.87 o 
 -12   6   1      532.25      591.98     71.69 o 
 -11   6   1      374.11      358.32     43.12 o 
 -10   6   1      180.85      283.77     33.84 o 
  -9   6   1      585.36      498.08     34.29 o 
  -8   6   1    13023.99    12909.23    379.60 o 
  -7   6   1    13338.12    12144.06   1828.00 o 
  -6   6   1     2035.71     1902.26     57.45 o 
  -5   6   1    12624.43    13311.80    316.35 o 
  -4   6   1     2342.68     2230.19     88.05 o 
  -3   6   1     5070.64     4544.21    175.68 o 
  -2   6   1      105.42      136.19     13.54 o 
  -1   6   1       82.05       55.45      8.54 o 
   0   6   1     4375.94     5493.73    161.61 o 
   1   6   1     7562.73     8404.12    253.70 o 
   2   6   1        3.94       21.86      8.12 o 
   3   6   1     5696.84     6353.25    221.75 o 
   4   6   1     6388.38     6737.72    598.83 o 
   5   6   1    13272.82    14405.66    330.96 o 
   6   6   1     1174.80     1008.36     60.10 o 
   7   6   1      490.13      497.41     27.94 o 
   8   6   1       42.37       39.66     16.22 o 
   9   6   1     3866.93     3795.76    148.10 o 
  10   6   1     2372.62     2422.91    158.62 o 
  11   6   1      221.31      201.23     48.10 o 
  12   6   1      391.83      497.85     60.82 o 
  13   6   1       58.68       81.19     35.86 o 
  14   6   1       63.42       83.84     39.32 o 
  15   6   1      423.02      388.95     66.77 o 
  16   6   1       69.86       97.87     46.39 o 
 -16   7   1       18.04       33.54     39.72 o 
 -15   7   1      976.61     1100.43     93.36 o 
 -14   7   1      390.07      407.07     63.38 o 
 -13   7   1      659.62      768.74     75.79 o 
 -12   7   1      172.34      148.29     41.58 o 
 -11   7   1      122.22      130.96     32.65 o 
 -10   7   1      513.81      521.42     43.05 o 
  -9   7   1      341.79      340.00     35.52 o 
  -8   7   1       34.26       50.55     18.21 o 
  -7   7   1     3563.73     3540.82    100.89 o 
  -6   7   1     6773.34     7215.64    267.62 o 
  -5   7   1        4.87       19.43     14.08 o 
  -4   7   1     3123.63     3119.46    114.97 o 
  -3   7   1    10800.82    13288.40    325.61 o 
  -2   7   1      860.89      903.47     36.17 o 
  -1   7   1     7056.66     7541.98    141.91 o 
   0   7   1    23445.99    26015.95    618.93 o 
   1   7   1     3275.77     3440.90     76.13 o 
   2   7   1       39.09       20.57     10.34 o 
   3   7   1    21549.92    23198.85    683.77 o 
   4   7   1     1610.90     1822.67     56.43 o 
   5   7   1      608.39      666.36     72.15 o 
   6   7   1     8017.69     8162.61    242.97 o 
   7   7   1      897.54      910.24     39.63 o 
   8   7   1      461.23      440.33     36.72 o 
   9   7   1     4156.86     4374.57    174.47 o 
  10   7   1      154.44      167.21     39.63 o 
  11   7   1     2223.43     2402.47    117.49 o 
  12   7   1        0.43        0.00     29.51 o 
  13   7   1       15.82       40.35     35.61 o 
  14   7   1      390.56      438.54     68.52 o 
  15   7   1        0.24        2.65     38.73 o 
  16   7   1       68.00       65.02     74.52 o 
 -16   8   1      127.06      262.19     75.19 o 
 -15   8   1      582.63      632.11     78.49 o 
 -14   8   1      226.35      253.05     57.43 o 
 -13   8   1      260.58      331.20     56.30 o 
 -12   8   1        4.41       12.45     31.75 o 
 -11   8   1     6851.07     6940.46    421.47 o 
 -10   8   1       21.16       44.55     21.81 o 
  -9   8   1      844.73      655.21    102.89 o 
  -8   8   1        0.74       11.04     17.41 o 
  -7   8   1      780.77      773.41     44.59 o 
  -6   8   1      493.81      671.96     44.94 o 
  -5   8   1    18847.02    20110.18    523.96 o 
  -4   8   1      187.34      205.14     25.02 o 
  -3   8   1     6897.10     6691.69    164.19 o 
  -2   8   1      135.54      120.62     16.27 o 
  -1   8   1     3914.09     3670.28    120.09 o 
   0   8   1      308.23      309.26     18.32 o 
   1   8   1       89.40      166.01     17.67 o 
   2   8   1     2229.07     2984.03     68.16 o 
   3   8   1    18761.12    20795.00    492.05 o 
   4   8   1      235.32      309.25     24.24 o 
   5   8   1     1987.86     2048.72     66.09 o 
   6   8   1        2.79        0.00     14.22 o 
   7   8   1     2636.53     2625.07    111.53 o 
   8   8   1        9.34        5.94     18.19 o 
   9   8   1      357.06      336.57     37.47 o 
  10   8   1      381.03      423.11     56.05 o 
  11   8   1        5.46        2.90     28.99 o 
  12   8   1       58.34      108.73     39.10 o 
  13   8   1     1674.18     1698.44    137.13 o 
  14   8   1        1.27       22.72     36.19 o 
  15   8   1      434.52      470.75     70.49 o 
 -16   9   1       76.71      148.43     82.39 o 
 -15   9   1       52.89       57.44     51.31 o 
 -14   9   1       51.11       72.83     41.20 o 
 -13   9   1       29.85        8.10     32.27 o 
 -12   9   1     2109.61     2279.40    201.10 o 
 -11   9   1        3.20       37.13     27.92 o 
 -10   9   1     1141.43     1089.48     82.53 o 
  -9   9   1      529.94      458.61     76.07 o 
  -8   9   1      314.56      346.41     36.28 o 
  -7   9   1       20.67       10.97     17.48 o 
  -6   9   1        6.29        9.96     16.31 o 
  -5   9   1     1589.47     1575.13     68.05 o 
  -4   9   1    15348.51    16872.92    444.90 o 
  -3   9   1      615.22      491.06     31.06 o 
  -2   9   1        6.72        0.10     12.60 o 
  -1   9   1     7039.11     7532.14    211.17 o 
   0   9   1     9082.19    10028.92    150.61 o 
   1   9   1     5640.01     5993.60    148.98 o 
   2   9   1    10890.08    12038.98    308.21 o 
   3   9   1    12972.44    13694.26    539.12 o 
   4   9   1        4.53       15.60     13.99 o 
   5   9   1     3359.19     3340.88    145.85 o 
   6   9   1     7135.03     6899.66    302.60 o 
   7   9   1     1283.58     1059.13     92.86 o 
   8   9   1      590.02      641.73     45.97 o 
   9   9   1     4029.52     3955.18    217.10 o 
  10   9   1      215.96      301.72     52.35 o 
  11   9   1     3035.29     3195.03    279.24 o 
  12   9   1       70.60       50.70     36.84 o 
  13   9   1      358.73      458.75     66.88 o 
  14   9   1      756.09      745.84     85.29 o 
  15   9   1        1.36       21.85     40.28 o 
 -15  10   1       13.34        1.69     39.33 o 
 -14  10   1      339.36      333.73     63.86 o 
 -13  10   1      949.47      932.63     86.17 o 
 -12  10   1       16.92       54.95     36.37 o 
 -11  10   1      253.38      250.49     44.20 o 
 -10  10   1       23.14       49.84     22.43 o 
  -9  10   1     1149.85     1122.06     58.87 o 
  -8  10   1     3872.22     3953.86    199.05 o 
  -7  10   1      863.78      938.82     51.53 o 
  -6  10   1    10462.08    10591.16    272.43 o 
  -5  10   1        6.00        7.85     15.82 o 
  -4  10   1     7552.18     7043.56    486.44 o 
  -3  10   1     2289.24     2594.87     58.39 o 
  -2  10   1       79.44       99.11     18.17 o 
  -1  10   1      890.48      897.69     32.10 o 
   0  10   1     9554.60    10030.83    174.70 o 
   1  10   1      879.25     1043.26     44.27 o 
   2  10   1     9395.29     9564.59    295.51 o 
   3  10   1      650.66      633.58     44.56 o 
   4  10   1     2925.03     2712.60     86.12 o 
   5  10   1     2236.37     2020.86     64.70 o 
   6  10   1      289.99      267.24     31.68 o 
   7  10   1     1735.06     1471.73    186.05 o 
   8  10   1     1131.60     1005.99     80.39 o 
   9  10   1     1410.48     1500.87    115.76 o 
  10  10   1     4572.48     4352.56    321.32 o 
  11  10   1      195.44      273.60     55.53 o 
  12  10   1     1037.09      957.78     86.16 o 
  13  10   1       21.81       38.06     39.36 o 
  14  10   1        2.56       28.34     38.52 o 
  15  10   1       18.05       41.32     93.47 o 
 -15  11   1      198.12      219.93     87.37 o 
 -14  11   1      493.14      467.36     71.10 o 
 -13  11   1       60.20       77.22     43.18 o 
 -12  11   1     1604.99     1607.63    185.57 o 
 -11  11   1      540.06      551.58     59.90 o 
 -10  11   1     2377.18     2255.48    114.62 o 
  -9  11   1      489.93      590.96     50.25 o 
  -8  11   1      560.52      541.42     45.39 o 
  -7  11   1     1031.10     1033.58     54.29 o 
  -6  11   1      914.85      940.46     50.90 o 
  -5  11   1      418.45      438.39     41.46 o 
  -4  11   1     2497.83     2397.17     81.31 o 
  -3  11   1     2443.88     2180.04     76.43 o 
  -2  11   1    15597.29    17299.21    413.15 o 
  -1  11   1     1437.79     1469.45     55.69 o 
   0  11   1       80.42      124.95     19.70 o 
   1  11   1      459.26      475.83     31.46 o 
   2  11   1      519.53      626.65     35.25 o 
   3  11   1     2850.68     2947.27    106.00 o 
   4  11   1     6257.45     5713.28    602.21 o 
   5  11   1      662.29      781.99     47.19 o 
   6  11   1     4387.95     4593.71    136.62 o 
   7  11   1      111.36      100.57     26.31 o 
   8  11   1      608.32      385.41    116.78 o 
   9  11   1       21.49        0.00     22.88 o 
  10  11   1       48.01       51.83     33.48 o 
  11  11   1       38.91       38.77     36.68 o 
  12  11   1      663.87      664.02     77.59 o 
  13  11   1      396.17      386.69     67.80 o 
  14  11   1        1.27       14.68     43.48 o 
 -14  12   1      209.87      231.02     58.13 o 
 -13  12   1       17.15       50.30     41.37 o 
 -12  12   1       20.09       24.52     35.86 o 
 -11  12   1        1.97        1.93     31.67 o 
 -10  12   1     1753.34     1711.82     75.54 o 
  -9  12   1     1679.30     1786.27     87.15 o 
  -8  12   1      951.39      893.32     57.11 o 
  -7  12   1      318.93      326.33     38.59 o 
  -6  12   1     1115.93     1042.92     55.09 o 
  -5  12   1       25.22       35.69     19.46 o 
  -4  12   1       64.24       69.79     21.49 o 
  -3  12   1     1799.96     1945.31     66.77 o 
  -2  12   1      221.30      233.07     27.82 o 
  -1  12   1     4811.03     4972.23    156.61 o 
   0  12   1     4159.57     4412.23    182.17 o 
   1  12   1      137.40      153.95     23.39 o 
   2  12   1    11344.26    11620.75    391.97 o 
   3  12   1      279.97      361.86     34.85 o 
   4  12   1     2769.07     2725.02    113.11 o 
   5  12   1     1088.99      985.43    100.75 o 
   6  12   1      795.68      871.75     53.80 o 
   7  12   1       70.09       66.94     25.74 o 
   8  12   1     3533.06     3541.39    177.66 o 
   9  12   1       18.88       31.39     25.12 o 
  10  12   1     1250.61     1340.14     94.04 o 
  11  12   1      560.82      708.43     78.23 o 
  12  12   1     2590.17     2478.39    197.39 o 
  13  12   1      340.69      436.51     73.11 o 
  14  12   1       15.48       45.85     91.45 o 
 -14  13   1      406.85      494.31    152.93 o 
 -13  13   1      211.15      197.53     57.62 o 
 -12  13   1     1712.43     1744.76    115.29 o 
 -11  13   1      426.55      415.63     64.95 o 
 -10  13   1      412.28      460.00     50.81 o 
  -9  13   1     2094.93     2188.66    110.17 o 
  -8  13   1       34.00       35.92     25.86 o 
  -7  13   1      171.76      148.60     32.68 o 
  -6  13   1     2906.54     2438.86    146.82 o 
  -5  13   1      567.44      602.31     46.20 o 
  -4  13   1     2712.26     2574.32     82.53 o 
  -3  13   1     4827.79     4697.22    126.79 o 
  -2  13   1      673.08      689.01     58.17 o 
  -1  13   1     1532.79     1432.06    155.43 o 
   0  13   1      207.89      162.07     28.34 o 
   1  13   1    10017.72    10850.05    313.92 o 
   2  13   1      156.20      196.98     35.31 o 
   3  13   1     1541.39     1492.06     59.87 o 
   4  13   1      260.33      331.70     36.59 o 
   5  13   1     3861.89     3664.21    199.86 o 
   6  13   1       43.51       34.39     22.71 o 
   7  13   1     1631.45     1626.74     69.83 o 
   8  13   1        1.72       22.98     23.52 o 
   9  13   1     1457.59     1282.41    160.87 o 
  10  13   1       29.46       35.07     35.93 o 
  11  13   1      821.77      783.32     83.06 o 
  12  13   1        3.13        0.00     40.41 o 
  13  13   1      776.57      990.92    121.13 o 
 -13  14   1     1296.23     1023.43    136.29 o 
 -12  14   1      127.66      138.66     47.74 o 
 -11  14   1      268.91      268.89     56.96 o 
 -10  14   1     1363.87     1480.71     77.56 o 
  -9  14   1     1968.36     1865.14     92.27 o 
  -8  14   1      130.60      143.56     33.07 o 
  -7  14   1     1028.96      993.68     61.68 o 
  -6  14   1     1253.51     1331.68     73.17 o 
  -5  14   1      207.53      255.31     36.51 o 
  -4  14   1      203.62      184.20     37.03 o 
  -3  14   1     1425.74     1576.06     82.20 o 
  -2  14   1      702.31      703.96     54.84 o 
  -1  14   1      649.90      670.26     60.10 o 
   0  14   1        6.70        9.07     22.42 o 
   1  14   1       19.52        0.89     19.65 o 
   2  14   1        1.01       20.35     22.90 o 
   3  14   1       93.83       74.41     27.49 o 
   4  14   1      549.38      546.61     45.67 o 
   5  14   1     1838.11     1666.62     79.45 o 
   6  14   1        4.21        0.00     20.11 o 
   7  14   1      141.73      185.98     35.93 o 
   8  14   1      409.00      376.79     46.55 o 
   9  14   1      142.97      160.57     36.28 o 
  10  14   1      501.26      395.59     63.58 o 
  11  14   1      321.63      383.60     66.45 o 
  12  14   1       10.67        0.00     39.96 o 
  13  14   1       87.88       46.91     64.81 o 
 -13  15   1       39.51       80.53     66.80 o 
 -12  15   1       18.07       22.43     43.53 o 
 -11  15   1       79.25      112.34     46.98 o 
 -10  15   1       18.82        5.66     28.74 o 
  -9  15   1      888.96      948.52     88.84 o 
  -8  15   1     1034.42      971.92     65.17 o 
  -7  15   1     2268.47     2359.97    125.32 o 
  -6  15   1       60.14       58.68     26.80 o 
  -5  15   1      911.50      974.09     67.82 o 
  -4  15   1     3491.69     3467.34    150.60 o 
  -3  15   1      154.03      148.38     36.63 o 
  -2  15   1       78.60       76.56     28.68 o 
  -1  15   1     2706.43     2721.14     93.77 o 
   0  15   1       24.47       39.65     24.13 o 
   1  15   1      223.24      295.05     43.01 o 
   2  15   1      439.69      490.60     50.58 o 
   3  15   1      172.48      239.66     42.02 o 
   4  15   1     1231.11      964.14     66.25 o 
   5  15   1       32.03       26.09     26.94 o 
   6  15   1       21.35       23.74     23.22 o 
   7  15   1       75.79       74.84     29.20 o 
   8  15   1       21.73        0.00     25.27 o 
   9  15   1      103.19       94.10     36.41 o 
  10  15   1        5.93        0.00     32.10 o 
  11  15   1      553.59      576.37     76.97 o 
  12  15   1      111.99       90.97     69.42 o 
 -12  16   1       89.71      182.18     77.56 o 
 -11  16   1      721.56      813.97     88.20 o 
 -10  16   1      599.30      627.18     61.31 o 
  -9  16   1      500.84      421.00     51.63 o 
  -8  16   1     1399.31     1453.79     77.52 o 
  -7  16   1       17.78       55.90     32.14 o 
  -6  16   1      349.13      374.65     51.60 o 
  -5  16   1     4552.18     4594.19    181.33 o 
  -4  16   1       19.45       60.18     33.10 o 
  -3  16   1      579.47      729.15     62.98 o 
  -2  16   1     1339.37     1285.63     75.77 o 
  -1  16   1      750.56      793.83     63.06 o 
   0  16   1      870.48      896.87     75.13 o 
   1  16   1      173.94      160.94     42.17 o 
   2  16   1      352.54      380.12     49.09 o 
   3  16   1     3459.18     3540.96    182.61 o 
   4  16   1        0.88        0.00     23.67 o 
   5  16   1     1040.41      946.58     69.84 o 
   6  16   1      375.42      491.15     60.65 o 
   7  16   1     5738.49     5245.87    294.42 o 
   8  16   1       45.44      107.60     33.57 o 
   9  16   1       42.45       45.47     34.61 o 
  10  16   1        9.11       71.21     40.26 o 
  11  16   1       89.93       82.23     44.76 o 
 -11  17   1        2.02        0.00     58.77 o 
 -10  17   1       70.59       81.28     37.06 o 
  -9  17   1        0.10        5.63     32.21 o 
  -8  17   1       43.42       67.35     35.94 o 
  -7  17   1     1393.65     1324.05    105.90 o 
  -6  17   1       61.22       54.15     36.18 o 
  -5  17   1      227.55      243.76     49.79 o 
  -4  17   1     2722.01     2689.75    140.89 o 
  -3  17   1      892.32     1016.27     73.19 o 
  -2  17   1      141.77       76.55     34.90 o 
  -1  17   1        0.41        0.00     31.26 o 
   0  17   1     4521.94     4242.14    143.41 o 
   1  17   1     1223.04     1307.17     88.73 o 
   2  17   1     1605.35     1563.81     95.21 o 
   3  17   1      539.51      613.49     61.61 o 
   4  17   1       23.18       52.24     31.12 o 
   5  17   1        7.02       28.49     29.82 o 
   6  17   1     1870.24     1932.00    189.09 o 
   7  17   1        0.36       19.56     31.54 o 
   8  17   1     1179.10     1151.96     82.06 o 
   9  17   1      302.31      292.99     71.46 o 
  10  17   1        4.34        9.32     40.59 o 
 -10  18   1      192.79      268.94     75.75 o 
  -9  18   1      177.66      186.20     47.49 o 
  -8  18   1     1260.16     1247.18    107.80 o 
  -7  18   1      635.93      501.60     71.08 o 
  -6  18   1     1032.74     1068.68     88.27 o 
  -5  18   1       91.39      122.65     39.99 o 
  -4  18   1       63.25       25.99     32.71 o 
  -3  18   1      348.86      365.11     56.18 o 
  -2  18   1       99.67       66.90     38.40 o 
  -1  18   1        0.31       22.86     33.15 o 
   0  18   1      965.32      927.69     83.08 o 
   1  18   1        1.30       23.00     33.59 o 
   2  18   1     1544.40     1523.25     97.05 o 
   3  18   1       30.03       58.37     36.08 o 
   4  18   1      489.07      512.27     59.70 o 
   5  18   1     1474.82     1517.92     88.24 o 
   6  18   1      497.10      529.53     63.91 o 
   7  18   1       42.87       67.80     39.98 o 
   8  18   1       31.04       63.28     39.96 o 
   9  18   1      219.88      330.88     78.00 o 
  -9  19   1        3.37       66.34     51.03 o 
  -8  19   1       39.42       33.73     41.52 o 
  -7  19   1      334.66      349.77     59.69 o 
  -6  19   1      213.45      269.21     53.73 o 
  -5  19   1       41.02       66.55     36.68 o 
  -4  19   1      157.64      167.85     44.98 o 
  -3  19   1       48.33       77.44     40.38 o 
  -2  19   1     5624.05     5490.06    224.77 o 
  -1  19   1      170.76      306.00     61.54 o 
   0  19   1      337.88      340.15     61.82 o 
   1  19   1      245.78      253.14     54.82 o 
   2  19   1      349.67      288.47     58.51 o 
   3  19   1      348.21      352.66     62.31 o 
   4  19   1      933.59      974.24     88.37 o 
   5  19   1      212.44      283.54     54.63 o 
   6  19   1     2820.38     2918.34    138.83 o 
   7  19   1       66.46      125.39     41.64 o 
   8  19   1      864.43     1002.93    101.34 o 
  -7  20   1      197.34      276.74     63.89 o 
  -6  20   1      707.15      628.27     72.29 o 
  -5  20   1       89.01      151.49     45.09 o 
  -4  20   1        2.26        0.00     37.10 o 
  -3  20   1     1121.11     1144.32     98.67 o 
  -2  20   1      394.54      411.91     68.53 o 
  -1  20   1      615.29      792.90     85.40 o 
   0  20   1     1097.63     1060.82     94.88 o 
   1  20   1       59.34       88.60     45.13 o 
   2  20   1      793.50      876.53     89.12 o 
   3  20   1      273.63      279.29     61.08 o 
   4  20   1       34.79       65.32     43.61 o 
   5  20   1     2541.59     2321.39    125.77 o 
   6  20   1        3.56       10.65     39.88 o 
   7  20   1      576.75      641.85     86.00 o 
  -6  21   1       35.91       88.60     76.43 o 
  -5  21   1     1223.26     1302.46    187.07 o 
  -4  21   1      112.63      161.64     52.98 o 
  -3  21   1       92.04      129.34     49.41 o 
  -2  21   1       81.84       92.88     46.86 o 
  -1  21   1       44.73       56.71     44.43 o 
   0  21   1        5.91        7.96     41.55 o 
   1  21   1     1497.92     1548.62    113.89 o 
   2  21   1      374.56      413.85     71.13 o 
   3  21   1        3.97       26.63     38.77 o 
   4  21   1        0.18       13.50     41.20 o 
   5  21   1        1.27       22.26     60.02 o 
  -2  22   1      252.56      262.52    130.76 o 
  -1  22   1      420.10      360.28    134.28 o 
   0  22   1       77.83       74.32     98.76 o 
 -16   0   2     1211.33     1175.66    130.88 o 
 -14   0   2      360.37      373.86     77.18 o 
 -12   0   2       24.69       43.13     30.97 o 
 -10   0   2      350.51      421.14     48.21 o 
  -8   0   2     3219.74     2796.20    205.71 o 
  -6   0   2     1687.75     1169.56    410.07 o 
  -4   0   2    38732.64    28709.82   9342.81 o 
  -2   0   2    57354.78    67628.41   4846.91 o 
   0   0   2      351.50      334.30     38.84 o 
   2   0   2     9469.17    11833.51   1024.22 o 
   4   0   2     1126.67     1742.09    118.66 o 
   6   0   2     2072.37     2670.64    266.59 o 
   8   0   2      744.68      718.23    156.24 o 
  10   0   2    13737.65     8494.75   4597.72 o 
  12   0   2     4640.58     4348.22    181.84 o 
  14   0   2     4670.14     4366.82    215.42 o 
  16   0   2       57.97       21.12     53.34 o 
 -17   1   2       49.07       24.22     38.11 o 
 -16   1   2       65.95       64.74     35.91 o 
 -15   1   2        7.73       24.37     30.39 o 
 -14   1   2       29.43       23.28     29.70 o 
 -13   1   2     2347.33     2316.95    116.15 o 
 -12   1   2     2889.11     2743.99    130.37 o 
 -11   1   2       79.83       35.62     18.85 o 
 -10   1   2     3684.13     3679.75    198.92 o 
  -9   1   2      982.57      934.61     50.83 o 
  -8   1   2    12542.13    11191.06   1083.53 o 
  -7   1   2      479.19      442.59     62.82 o 
  -6   1   2     2846.40     1785.16    378.29 o 
  -5   1   2     2797.36     2270.52    312.82 o 
  -4   1   2     2638.03     2216.55    390.12 o 
  -3   1   2     1223.18     1044.91    235.55 o 
  -2   1   2    65682.84    55298.96   9121.62 o 
  -1   1   2    13615.79    15032.01    976.02 o 
   0   1   2    88634.20    57033.97  15447.67 o 
   1   1   2    10812.27    10170.13    520.00 o 
   2   1   2     1065.97     1267.48     75.88 o 
   3   1   2    49427.18    46035.07   4833.15 o 
   4   1   2      529.23      347.42     39.01 o 
   5   1   2     1950.93     1946.57    164.51 o 
   6   1   2     9942.66     9507.57    498.01 o 
   7   1   2     5866.72     5614.69    231.02 o 
   8   1   2     1693.42     1650.38     65.84 o 
   9   1   2     2706.73     2427.25     79.59 o 
  10   1   2      318.85      288.04     35.72 o 
  11   1   2     1063.29      930.62     54.86 o 
  12   1   2      676.07      679.89     58.40 o 
  13   1   2      293.65      214.33     70.34 o 
  14   1   2      720.93      726.52     76.51 o 
  15   1   2       19.29       38.06     36.54 o 
  16   1   2      290.39      330.52     64.49 o 
 -17   2   2       47.25       64.30     48.01 o 
 -16   2   2      967.69      886.45     99.19 o 
 -15   2   2      340.95      349.85     56.85 o 
 -14   2   2     1949.23     1924.48    114.55 o 
 -13   2   2       66.69       58.39     24.98 o 
 -12   2   2      163.26      117.01     28.03 o 
 -11   2   2     5608.63     5729.66    290.59 o 
 -10   2   2     2091.54     1869.89    104.16 o 
  -9   2   2     4956.68     5026.40    269.28 o 
  -8   2   2      351.58      352.99     36.45 o 
  -7   2   2     5096.52     4086.15    584.84 o 
  -6   2   2     9584.84     9425.96    543.08 o 
  -5   2   2     3094.40     2463.06    287.61 o 
  -4   2   2     5943.71     5857.59    493.90 o 
  -3   2   2     2402.59     2556.57    110.96 o 
  -2   2   2    60461.46    67752.53   3348.63 o 
  -1   2   2     6214.14     7116.04    378.86 o 
   0   2   2    10500.55    11907.50    492.30 o 
   1   2   2     1422.57     1668.98    176.17 o 
   2   2   2     2214.17     1793.31     73.79 o 
   3   2   2     1536.42     1555.84     53.93 o 
   4   2   2     3106.07     2957.82    111.50 o 
   5   2   2     3220.06     2875.07    127.95 o 
   6   2   2     1748.35     1545.83     60.64 o 
   7   2   2    14971.69    15187.33    466.10 o 
   8   2   2       23.23       14.55     12.75 o 
   9   2   2     2092.37     1968.51     64.60 o 
  10   2   2      247.75      204.00     31.03 o 
  11   2   2      605.86      670.15     55.22 o 
  12   2   2     1744.06     1643.09     96.13 o 
  13   2   2      614.24      600.14     60.38 o 
  14   2   2      134.21      142.98     46.39 o 
  15   2   2       85.71       96.12     50.24 o 
  16   2   2      156.73      172.75     64.66 o 
 -17   3   2      624.12      599.50    112.05 o 
 -16   3   2      134.10      154.85     55.65 o 
 -15   3   2      251.98      299.34     65.34 o 
 -14   3   2      422.04      380.97     51.23 o 
 -13   3   2     1464.55     1460.92     76.00 o 
 -12   3   2       13.79       29.81     22.76 o 
 -11   3   2     1705.02     1689.14     58.49 o 
 -10   3   2     2661.59     2633.64    118.79 o 
  -9   3   2     1656.59     1616.01     65.59 o 
  -8   3   2       36.97       25.31     12.05 o 
  -7   3   2    15662.85    13261.39   1385.22 o 
  -6   3   2       25.71       67.40     11.64 o 
  -5   3   2     3938.00     3887.09    155.42 o 
  -4   3   2     2022.84     2168.87    116.98 o 
  -3   3   2    17153.89    18463.78    720.78 o 
  -2   3   2    12125.18    12946.06    387.14 o 
  -1   3   2     3328.84     3338.79    134.25 o 
   0   3   2    43536.87    46671.18   3689.62 o 
   1   3   2    41037.44    43147.74   3186.06 o 
   2   3   2    25559.29    29344.25    955.43 o 
   3   3   2     8747.99     8909.57    371.09 o 
   4   3   2    16286.98    17155.24    630.08 o 
   5   3   2    14229.13    13765.20    563.41 o 
   6   3   2       23.30       38.20     11.53 o 
   7   3   2     1563.16     1728.03     66.00 o 
   8   3   2     4345.97     4238.53    146.94 o 
   9   3   2       29.87       37.21     18.55 o 
  10   3   2      266.15      255.14     37.97 o 
  11   3   2     1763.85     1578.15     73.13 o 
  12   3   2      207.76      256.19     43.70 o 
  13   3   2      438.01      437.24     53.13 o 
  14   3   2      491.00      481.85     66.38 o 
  15   3   2      112.39      182.21     60.14 o 
  16   3   2       10.03        0.00     56.67 o 
 -17   4   2      535.25      550.59     90.39 o 
 -16   4   2       49.40       40.10     41.73 o 
 -15   4   2        0.32        0.00     35.76 o 
 -14   4   2      112.65      123.71     46.50 o 
 -13   4   2     1623.37     1431.13    114.04 o 
 -12   4   2      433.64      478.30     55.92 o 
 -11   4   2     1211.62     1270.55     68.13 o 
 -10   4   2      880.08      938.94     48.12 o 
  -9   4   2    10851.75    11261.10    563.15 o 
  -8   4   2       16.29        6.24     11.96 o 
  -7   4   2     2438.03     2047.16    159.11 o 
  -6   4   2     2374.88     2538.89    106.56 o 
  -5   4   2      318.38      356.86     20.91 o 
  -4   4   2     3607.46     3465.58     74.22 o 
  -3   4   2    41606.52    45915.11    988.85 o 
  -2   4   2     8268.10     9553.33    313.21 o 
  -1   4   2       16.53       46.79      6.97 o 
   0   4   2     2927.73     3512.81    101.64 o 
   1   4   2       19.28       24.69      5.60 o 
   2   4   2     7920.00     8615.69    292.48 o 
   3   4   2     4369.12     4440.70    168.42 o 
   4   4   2     2724.64     2895.95     90.59 o 
   5   4   2    14919.51    15473.98    618.40 o 
   6   4   2     3955.63     4394.16    180.06 o 
   7   4   2     9365.14     8901.93    337.07 o 
   8   4   2     3405.08     3150.98    116.45 o 
   9   4   2     1568.54     1356.12     58.43 o 
  10   4   2     1220.14     1293.71     69.18 o 
  11   4   2      207.62      254.59     45.41 o 
  12   4   2      927.98      796.84     70.49 o 
  13   4   2       87.37       39.05     35.83 o 
  14   4   2       30.89       38.70     33.11 o 
  15   4   2     1204.93     1217.21     97.75 o 
  16   4   2       10.28       10.26     44.21 o 
 -17   5   2      993.64      972.03    109.89 o 
 -16   5   2        5.36       24.19     43.13 o 
 -15   5   2     1229.63     1396.17     95.91 o 
 -14   5   2      999.26     1113.25     85.31 o 
 -13   5   2     2397.70     2400.53    206.19 o 
 -12   5   2      371.57      357.10     51.52 o 
 -11   5   2       88.78       86.86     21.78 o 
 -10   5   2     4030.50     4155.34     93.55 o 
  -9   5   2     1617.50     1424.00     78.92 o 
  -8   5   2     2144.44     1844.42    247.28 o 
  -7   5   2    17054.07    18097.98    520.25 o 
  -6   5   2      289.22      299.53     22.24 o 
  -5   5   2     5961.08     5943.76    157.09 o 
  -4   5   2       98.67       44.09     10.40 o 
  -3   5   2     8285.00     8464.51    237.39 o 
  -2   5   2     5514.03     5130.25     97.99 o 
  -1   5   2     5225.96     6332.09    208.41 o 
   0   5   2       31.14       56.03      9.74 o 
   1   5   2      734.57      679.36     41.54 o 
   2   5   2     4996.96     6135.34    230.06 o 
   3   5   2     1629.84     1819.46     55.86 o 
   4   5   2      149.98      151.68     14.65 o 
   5   5   2     5649.91     6524.42    197.17 o 
   6   5   2     3169.89     3005.54    135.65 o 
   7   5   2     1423.07     1324.15     54.03 o 
   8   5   2      848.56      837.81     38.44 o 
   9   5   2       13.74        3.09     18.18 o 
  10   5   2      312.15      281.21     38.19 o 
  11   5   2      678.55      743.49     86.62 o 
  12   5   2      367.91      325.24     52.50 o 
  13   5   2      353.63      399.39     60.89 o 
  14   5   2      109.60      100.97     41.97 o 
  15   5   2      159.59      259.69     59.32 o 
  16   5   2      157.51      153.23     75.25 o 
 -17   6   2       14.14        0.00     59.72 o 
 -16   6   2      503.21      620.84     79.06 o 
 -15   6   2       55.79       52.69     36.96 o 
 -14   6   2     2148.82     2121.30    201.13 o 
 -13   6   2       77.79       98.81     46.11 o 
 -12   6   2     1629.48     1563.21     90.26 o 
 -11   6   2      474.94      556.06     45.61 o 
 -10   6   2      392.57      459.58     43.07 o 
  -9   6   2       13.81        9.11     14.06 o 
  -8   6   2     1769.72     1725.56     62.05 o 
  -7   6   2     2610.05     2826.11     81.24 o 
  -6   6   2    21315.99    23056.76    601.37 o 
  -5   6   2    14231.32    14781.79    367.57 o 
  -4   6   2     2667.11     2737.08    100.90 o 
  -3   6   2      302.50      376.06     24.41 o 
  -2   6   2       99.02       96.74      9.97 o 
  -1   6   2    10861.04    11630.24    335.61 o 
   0   6   2    10204.14    11048.57    297.82 o 
   1   6   2      848.05      732.22     36.66 o 
   2   6   2     5015.88     5475.01    281.11 o 
   3   6   2      191.82      138.61     20.37 o 
   4   6   2    12690.93    13351.07    385.74 o 
   5   6   2     5509.17     6227.69    195.23 o 
   6   6   2     1204.81     1147.41     36.99 o 
   7   6   2     4157.37     4107.95    174.30 o 
   8   6   2      509.70      526.26     33.50 o 
   9   6   2       65.97       41.79     26.36 o 
  10   6   2      221.54      281.48     47.05 o 
  11   6   2      260.16      293.31     52.35 o 
  12   6   2      696.78      714.80     72.61 o 
  13   6   2      741.82      778.87     77.81 o 
  14   6   2        5.27       11.82     34.43 o 
  15   6   2       24.72       24.42     39.17 o 
  16   6   2       27.48      126.47    114.38 o 
 -16   7   2       11.68        0.00     33.54 o 
 -15   7   2       74.34       99.28     44.29 o 
 -14   7   2       70.30      116.51     41.62 o 
 -13   7   2      757.78      807.19     76.58 o 
 -12   7   2     1706.54     1815.03    163.49 o 
 -11   7   2      786.91      846.51     70.83 o 
 -10   7   2     2179.27     1937.85    105.78 o 
  -9   7   2     1964.65     1926.43     85.74 o 
  -8   7   2        5.86        3.53     17.15 o 
  -7   7   2     3324.07     3207.52     98.07 o 
  -6   7   2     6536.32     6850.02    258.07 o 
  -5   7   2      515.97      531.65     34.22 o 
  -4   7   2     6371.91     6518.79    177.27 o 
  -3   7   2      135.37      108.42     17.81 o 
  -2   7   2     4957.82     5478.46    124.28 o 
  -1   7   2     1818.50     1864.09     63.68 o 
   0   7   2     9696.25     9773.56    566.62 o 
   1   7   2     6024.97     7068.16    192.41 o 
   2   7   2     3335.91     3534.63    115.02 o 
   3   7   2     3749.33     3949.05    122.57 o 
   4   7   2       10.24       41.28     10.71 o 
   5   7   2      177.03      198.36     18.16 o 
   6   7   2     9610.48     9863.01    292.54 o 
   7   7   2     1162.10     1044.66     52.09 o 
   8   7   2     2221.55     2350.93    106.23 o 
   9   7   2     3330.43     3125.57    243.24 o 
  10   7   2     4676.10     4678.90    439.07 o 
  11   7   2        1.67       13.50     28.38 o 
  12   7   2       69.16       55.59     35.56 o 
  13   7   2      824.44      950.92     85.94 o 
  14   7   2      256.67      283.64     58.27 o 
  15   7   2      118.13      117.23     46.95 o 
 -16   8   2      355.72      378.42     68.64 o 
 -15   8   2        1.12       29.46     37.93 o 
 -14   8   2      338.14      386.97     62.50 o 
 -13   8   2       58.45       48.81     36.07 o 
 -12   8   2      729.12      829.43     91.57 o 
 -11   8   2       14.31       11.08     22.92 o 
 -10   8   2      208.57      172.15     40.61 o 
  -9   8   2      310.46      296.88     37.38 o 
  -8   8   2    10388.56    10671.81    443.25 o 
  -7   8   2     4194.09     3999.31    165.76 o 
  -6   8   2      154.75      156.62     25.41 o 
  -5   8   2     5700.53     5730.54    183.09 o 
  -4   8   2    43964.87    47344.64   1359.25 o 
  -3   8   2      107.47      115.36     16.37 o 
  -2   8   2     1117.58     1272.14     39.77 o 
  -1   8   2       14.05       12.26      9.00 o 
   0   8   2       61.46       74.18     11.92 o 
   1   8   2     4309.92     5271.67    128.18 o 
   2   8   2    29914.21    32285.06    850.08 o 
   3   8   2     3518.49     3916.40    144.34 o 
   4   8   2    22820.94    25011.30    737.47 o 
   5   8   2     2173.59     2117.23    183.19 o 
   6   8   2     2581.18     2600.51     98.34 o 
   7   8   2     2051.41     1993.94     90.52 o 
   8   8   2      256.68      232.35     31.58 o 
   9   8   2        3.53       28.31     29.23 o 
  10   8   2     1767.38     1759.55    177.57 o 
  11   8   2      158.96      178.00     46.70 o 
  12   8   2       87.75      104.02     42.52 o 
  13   8   2      183.07      181.56     49.06 o 
  14   8   2      316.96      327.48     62.06 o 
  15   8   2      123.38      213.97     58.26 o 
 -16   9   2        5.83       15.70     52.31 o 
 -15   9   2     1322.42     1250.20    157.79 o 
 -14   9   2       24.29       50.08     37.17 o 
 -13   9   2      399.44      496.54     66.35 o 
 -12   9   2     1862.24     1992.22    220.41 o 
 -11   9   2     3498.62     2718.99    503.80 o 
 -10   9   2     1070.55     1015.15     57.44 o 
  -9   9   2      509.58      506.55     41.99 o 
  -8   9   2     6673.66     6609.62    294.35 o 
  -7   9   2      686.15      695.14     45.12 o 
  -6   9   2     3535.05     3440.72    130.47 o 
  -5   9   2    14242.17    15059.61    420.62 o 
  -4   9   2      114.16       93.35     21.63 o 
  -3   9   2     9258.98     9946.63    263.66 o 
  -2   9   2     6354.73     6679.26    141.69 o 
  -1   9   2     1046.70     1180.39     33.26 o 
   0   9   2     9144.46    10157.24    297.16 o 
   1   9   2     1050.43      994.93     38.88 o 
   2   9   2     2290.21     2305.75     62.54 o 
   3   9   2    21390.87    19783.04   2562.33 o 
   4   9   2      732.47      934.16     39.52 o 
   5   9   2       74.97       59.77     20.05 o 
   6   9   2      292.97      301.32     32.62 o 
   7   9   2      853.89      795.55     83.00 o 
   8   9   2     3744.99     3777.41    198.94 o 
   9   9   2     1053.52     1090.62    144.66 o 
  10   9   2     1675.64     1771.49    161.97 o 
  11   9   2      248.18      239.64     52.81 o 
  12   9   2        0.26       26.35     33.55 o 
  13   9   2      138.81      134.38     45.72 o 
  14   9   2       89.65      102.19     47.01 o 
  15   9   2       21.92       51.38     87.05 o 
 -16  10   2      130.10      255.97    128.74 o 
 -15  10   2       71.16      112.49     45.67 o 
 -14  10   2      107.30      132.11     47.27 o 
 -13  10   2      442.94      523.38     68.13 o 
 -12  10   2        2.93        0.00     26.29 o 
 -11  10   2      582.81      583.88     55.85 o 
 -10  10   2      150.29      159.28     32.89 o 
  -9  10   2        0.39        0.00     17.73 o 
  -8  10   2      353.92      384.98     42.29 o 
  -7  10   2     2199.18     2046.79    101.76 o 
  -6  10   2     3347.82     3365.89    135.54 o 
  -5  10   2     2084.67     2160.70     66.22 o 
  -4  10   2      861.07      973.64     46.18 o 
  -3  10   2     1594.79     1617.70     56.13 o 
  -2  10   2     2337.06     2352.35     89.92 o 
  -1  10   2    19501.97    20278.31    428.26 o 
   0  10   2    12104.43    12688.76    294.96 o 
   1  10   2       17.33       46.93     15.72 o 
   2  10   2     2125.34     2200.25     55.79 o 
   3  10   2     5290.89     5295.12    198.12 o 
   4  10   2     7061.13     7369.39    310.05 o 
   5  10   2     1640.98     1718.22     60.80 o 
   6  10   2       18.80       19.93     17.95 o 
   7  10   2     1397.88     1433.74     63.01 o 
   8  10   2     1592.23     1548.68     80.20 o 
   9  10   2     1206.66     1283.24    202.30 o 
  10  10   2      230.14      295.50     54.59 o 
  11  10   2      259.52      331.25     59.64 o 
  12  10   2     1296.13     1398.44    175.53 o 
  13  10   2      256.88      288.86     58.48 o 
  14  10   2        1.89        0.00     41.98 o 
 -15  11   2       61.65       48.88     45.31 o 
 -14  11   2      367.18      360.67     64.96 o 
 -13  11   2     1588.61     1580.11    175.88 o 
 -12  11   2        1.69        0.00     32.85 o 
 -11  11   2        9.87       40.47     26.27 o 
 -10  11   2     1324.41     1250.89     73.46 o 
  -9  11   2       28.87       24.89     22.77 o 
  -8  11   2     1871.57     1920.19     71.13 o 
  -7  11   2     4307.25     4213.53    119.06 o 
  -6  11   2      152.46      177.39     33.11 o 
  -5  11   2      991.09     1038.59     57.72 o 
  -4  11   2     1107.21     1111.22     50.70 o 
  -3  11   2     1102.49     1081.13     54.43 o 
  -2  11   2       13.31        4.25     16.07 o 
  -1  11   2       22.68       44.83     16.68 o 
   0  11   2      668.92      687.63     35.28 o 
   1  11   2    15112.92    16021.24    494.68 o 
   2  11   2      989.95     1048.83     66.21 o 
   3  11   2     5265.11     5182.31    120.26 o 
   4  11   2       33.22       37.06     17.44 o 
   5  11   2     3113.00     2730.60    198.19 o 
   6  11   2     1499.43     1526.69     97.07 o 
   7  11   2      973.10      657.50    161.29 o 
   8  11   2      234.54      183.01     32.44 o 
   9  11   2     2100.95     2023.21    186.19 o 
  10  11   2        1.51        0.00     29.50 o 
  11  11   2     4569.08     4609.64    428.96 o 
  12  11   2      163.16      208.57     53.00 o 
  13  11   2      979.37     1030.16    174.19 o 
  14  11   2        2.34        0.00     69.66 o 
 -15  12   2      118.17      126.47    115.39 o 
 -14  12   2       67.13      103.29     48.99 o 
 -13  12   2      577.67      673.77    118.37 o 
 -12  12   2       15.79       15.03     34.64 o 
 -11  12   2     1454.08     1604.86     98.21 o 
 -10  12   2      252.71      247.73     40.00 o 
  -9  12   2     1467.47     1529.43     69.81 o 
  -8  12   2      225.11      209.16     35.37 o 
  -7  12   2      659.74      677.01     49.75 o 
  -6  12   2     1578.46     1583.58     64.22 o 
  -5  12   2       41.62       68.43     22.35 o 
  -4  12   2       14.03       11.31     16.83 o 
  -3  12   2     8568.36     8056.30    264.14 o 
  -2  12   2      509.62      528.03     34.11 o 
  -1  12   2       34.39       26.27     17.18 o 
   0  12   2       73.58       70.58     22.76 o 
   1  12   2     2666.19     2657.48     70.28 o 
   2  12   2     1978.63     1988.73     57.80 o 
   3  12   2       48.52       56.23     20.77 o 
   4  12   2     2371.60     2358.43    110.49 o 
   5  12   2      206.67      216.81     31.72 o 
   6  12   2      336.24      368.61     39.20 o 
   7  12   2      838.87      893.44     55.71 o 
   8  12   2       96.08      100.99     28.99 o 
   9  12   2     1234.66     1398.87    149.86 o 
  10  12   2      488.62      490.98     66.01 o 
  11  12   2       88.89      127.04     45.45 o 
  12  12   2      562.62      538.56     76.13 o 
  13  12   2       82.67      120.96     52.52 o 
 -14  13   2      170.66      156.98     55.40 o 
 -13  13   2      155.44      144.64     50.52 o 
 -12  13   2       63.50       72.47     41.72 o 
 -11  13   2       94.93       91.97     31.80 o 
 -10  13   2     5913.35     5768.63    245.66 o 
  -9  13   2      995.33     1000.44     62.89 o 
  -8  13   2      943.82      923.57     60.00 o 
  -7  13   2     3200.19     3211.36     93.84 o 
  -6  13   2     3050.93     2981.12    131.62 o 
  -5  13   2     1702.25     1655.19     65.50 o 
  -4  13   2      212.83      230.69     34.76 o 
  -3  13   2      768.92      892.78     50.11 o 
  -2  13   2     2287.44     2407.24     82.31 o 
  -1  13   2     1583.19     1556.18    218.56 o 
   0  13   2      176.15      186.78     29.77 o 
   1  13   2     2578.00     2830.32     82.75 o 
   2  13   2      606.00      563.03     41.47 o 
   3  13   2     1202.18     1254.58     56.48 o 
   4  13   2     1682.75     1645.59     65.25 o 
   5  13   2      295.40      253.90     62.63 o 
   6  13   2      322.95      315.53     37.84 o 
   7  13   2        1.75        0.69     22.08 o 
   8  13   2     2463.82     1787.14    374.09 o 
   9  13   2      437.39      407.01     59.67 o 
  10  13   2      113.44      150.15     44.40 o 
  11  13   2      186.61      216.79     51.28 o 
  12  13   2       29.88       37.58     41.68 o 
  13  13   2        8.68        0.00     57.71 o 
 -13  14   2      263.44      283.37     64.88 o 
 -12  14   2        0.85        0.00     37.01 o 
 -11  14   2      274.94      305.94     48.33 o 
 -10  14   2      783.38      898.45     73.73 o 
  -9  14   2      545.38      463.58     51.25 o 
  -8  14   2      205.10      239.82     38.41 o 
  -7  14   2        9.12       13.41     23.71 o 
  -6  14   2     8181.35     7557.74    392.04 o 
  -5  14   2     2541.17     2542.56     82.14 o 
  -4  14   2      860.69      842.57     60.97 o 
  -3  14   2      263.73      266.83     41.03 o 
  -2  14   2      176.92      175.16     35.37 o 
  -1  14   2        7.85       13.82     21.86 o 
   0  14   2     4031.60     4025.15    131.54 o 
   1  14   2     3644.83     3536.20     90.59 o 
   2  14   2     2440.05     2268.50     84.15 o 
   3  14   2        3.24        0.00     22.25 o 
   4  14   2     3139.90     2986.18    175.30 o 
   5  14   2      601.82      619.81     49.73 o 
   6  14   2       84.82       83.88     26.36 o 
   7  14   2       20.12        0.00     22.21 o 
   8  14   2      167.53      208.00     38.00 o 
   9  14   2      205.10      155.67     46.68 o 
  10  14   2      673.40      686.91     90.55 o 
  11  14   2      881.00      947.77     91.89 o 
  12  14   2      722.46      818.52     91.17 o 
 -13  15   2       96.08      169.55     80.00 o 
 -12  15   2     1103.09     1019.97     94.95 o 
 -11  15   2     1174.87     1128.04     81.18 o 
 -10  15   2      470.99      484.18     55.18 o 
  -9  15   2       81.79       37.39     29.04 o 
  -8  15   2      802.46      890.74     62.64 o 
  -7  15   2      299.00      219.37     55.08 o 
  -6  15   2      696.91      801.47     71.33 o 
  -5  15   2      944.89      919.73     74.80 o 
  -4  15   2     1270.02     1265.73     88.03 o 
  -3  15   2     2588.22     2406.02     91.38 o 
  -2  15   2     5341.65     5443.86    131.35 o 
  -1  15   2      339.86      381.84     46.36 o 
   0  15   2     3205.33     3205.64    127.67 o 
   1  15   2      136.16      162.26     35.43 o 
   2  15   2      233.92      253.37     41.44 o 
   3  15   2      817.48      856.77     62.69 o 
   4  15   2        0.30       14.92     25.59 o 
   5  15   2      132.29      166.23     37.39 o 
   6  15   2     1950.05     1620.10    295.63 o 
   7  15   2      484.93      501.17     51.42 o 
   8  15   2       92.27      106.53     32.88 o 
   9  15   2      149.85      143.14     49.07 o 
  10  15   2      169.06      196.21     51.06 o 
  11  15   2      835.27      793.39     97.68 o 
  12  15   2       20.83       62.36     69.43 o 
 -12  16   2      148.32      169.84     77.16 o 
 -11  16   2      413.06      433.20     55.49 o 
 -10  16   2       82.19       80.38     31.77 o 
  -9  16   2     1183.18     1093.21     72.59 o 
  -8  16   2     1922.95     1742.07    119.69 o 
  -7  16   2       51.99       88.94     37.43 o 
  -6  16   2       14.92       28.15     32.02 o 
  -5  16   2      171.56      224.15     44.06 o 
  -4  16   2     4032.68     3999.28    121.84 o 
  -3  16   2      831.29      844.40     66.43 o 
  -2  16   2      299.39      317.69     45.90 o 
  -1  16   2     6462.60     6026.17    142.22 o 
   0  16   2        5.37        3.78     29.27 o 
   1  16   2        2.55        0.00     24.49 o 
   2  16   2     1614.57     1668.88    101.50 o 
   3  16   2      110.79      131.91     36.97 o 
   4  16   2      859.90      828.67     65.93 o 
   5  16   2      193.58      202.40     41.64 o 
   6  16   2      255.77      345.88     49.95 o 
   7  16   2      193.27      224.23     45.72 o 
   8  16   2        2.04       16.92     27.63 o 
   9  16   2      157.51      131.37     46.94 o 
  10  16   2      242.22      325.22     65.54 o 
  11  16   2        0.86        0.00     58.88 o 
 -11  17   2       60.53       95.90     53.47 o 
 -10  17   2        0.26       14.46     33.76 o 
  -9  17   2     1984.69     1971.83    231.02 o 
  -8  17   2        3.90       60.16     36.84 o 
  -7  17   2      129.10      141.51     45.95 o 
  -6  17   2      245.71      251.37     48.25 o 
  -5  17   2     1018.85     1082.29     77.08 o 
  -4  17   2      335.44      326.65     51.56 o 
  -3  17   2      195.77      196.02     43.99 o 
  -2  17   2      618.91      579.38     59.45 o 
  -1  17   2        2.91       20.99     33.59 o 
   0  17   2     1414.51     1428.21     91.28 o 
   1  17   2       51.93       38.31     34.93 o 
   2  17   2      482.85      535.43     57.12 o 
   3  17   2     1987.76     2081.85    102.41 o 
   4  17   2       94.48      139.63     39.15 o 
   5  17   2       97.35       83.38     37.01 o 
   6  17   2      602.72      595.97     63.58 o 
   7  17   2      736.10      766.27     69.69 o 
   8  17   2      697.36      764.14     81.23 o 
   9  17   2      111.47       67.16     55.85 o 
  10  17   2      290.51      298.23     85.31 o 
 -10  18   2        0.55       18.20     48.86 o 
  -9  18   2      575.70      559.73     73.74 o 
  -8  18   2      127.01      138.34     42.27 o 
  -7  18   2      556.00      546.41     68.52 o 
  -6  18   2      420.17      497.78     61.95 o 
  -5  18   2      753.83      761.62     70.18 o 
  -4  18   2       79.06       46.71     33.65 o 
  -3  18   2      890.43      931.20     74.21 o 
  -2  18   2     1074.65     1024.29     86.98 o 
  -1  18   2     3083.04     3066.13    128.86 o 
   0  18   2     1386.02     1393.47     96.07 o 
   1  18   2        7.74       61.95     36.00 o 
   2  18   2       94.93      113.94     42.95 o 
   3  18   2      211.29      185.25     43.53 o 
   4  18   2      145.74      112.44     38.31 o 
   5  18   2     3573.91     3284.13    189.75 o 
   6  18   2      359.98      375.39     57.51 o 
   7  18   2     2394.26     2541.15    163.84 o 
   8  18   2      296.64      295.76     62.83 o 
   9  18   2      520.05      753.06    128.94 o 
  -9  19   2        0.28       33.54     47.36 o 
  -8  19   2       61.91       33.50     37.21 o 
  -7  19   2      810.29      820.31     77.57 o 
  -6  19   2      162.75      204.65     48.23 o 
  -5  19   2      386.65      420.42     60.16 o 
  -4  19   2      128.59       98.93     40.66 o 
  -3  19   2      702.20      719.04     79.95 o 
  -2  19   2      189.69      193.96     53.35 o 
  -1  19   2      211.87      201.20     54.68 o 
   0  19   2       46.80       48.28     39.26 o 
   1  19   2      523.27      555.55     73.30 o 
   2  19   2      222.76      235.26     55.38 o 
   3  19   2       18.76       29.40     37.79 o 
   4  19   2      164.36      207.24     48.34 o 
   5  19   2     2299.65     2302.61    205.04 o 
   6  19   2     1144.37     1167.49     97.02 o 
   7  19   2        3.80       54.57     37.26 o 
   8  19   2      104.41      100.05     77.94 o 
  -8  20   2        0.03       44.85     89.44 o 
  -7  20   2       30.25       30.84     45.18 o 
  -6  20   2      789.63      782.69     77.93 o 
  -5  20   2      173.39      233.82     52.43 o 
  -4  20   2      328.57      382.94     67.73 o 
  -3  20   2     1856.45     1826.77    113.04 o 
  -2  20   2      225.26      333.84     64.49 o 
  -1  20   2      100.09       99.28     47.71 o 
   0  20   2       25.68       35.65     39.36 o 
   1  20   2     2436.04     2374.40    122.67 o 
   2  20   2        4.34       25.59     38.27 o 
   3  20   2      269.30      288.85     60.45 o 
   4  20   2      306.71      402.92     70.28 o 
   5  20   2      143.77      191.50     48.54 o 
   6  20   2      179.44      259.72     56.37 o 
   7  20   2      566.29      733.18    101.08 o 
  -6  21   2       20.00       56.98     78.82 o 
  -5  21   2       58.89      117.91    102.79 o 
  -4  21   2      226.20      312.51     64.84 o 
  -3  21   2      210.86      253.08     61.23 o 
  -2  21   2     1011.72      976.67     97.90 o 
  -1  21   2       95.29       80.39     46.75 o 
   0  21   2     1260.60     1267.59    105.51 o 
   1  21   2      168.50      111.91     48.72 o 
   2  21   2      531.86      517.71     78.77 o 
   3  21   2       42.91       82.35     46.15 o 
   4  21   2      798.77      747.17     88.57 o 
   5  21   2       23.28       20.69     64.76 o 
  -3  22   2       11.98        0.00     78.10 o 
  -2  22   2       17.35        0.00     79.11 o 
  -1  22   2      243.27      368.84    141.34 o 
   0  22   2      413.12      422.25    150.66 o 
 -17   0   3      181.45      198.03     73.52 o 
 -15   0   3     1599.81     1712.34    207.22 o 
 -13   0   3     3713.75     4007.94    524.67 o 
 -11   0   3     1967.94     1970.02    129.68 o 
  -9   0   3    16393.57    15849.40   1166.61 o 
  -7   0   3     5492.10     5362.72    496.89 o 
  -5   0   3     5156.48     5012.04    397.36 o 
  -3   0   3     8123.16     8940.02    739.83 o 
  -1   0   3    14121.65    14160.49   1250.25 o 
   1   0   3    45070.71    50358.64   4972.16 o 
   3   0   3     3728.57     4521.80    290.33 o 
   5   0   3    12845.25    12966.60   1213.90 o 
   7   0   3       41.10       65.10     20.70 o 
   9   0   3     5706.44     5421.94    311.21 o 
  11   0   3      957.92      512.24    332.36 o 
  13   0   3       25.47      101.18     57.80 o 
  15   0   3      194.64      227.38     72.27 o 
 -18   1   3       23.40       47.34     52.58 o 
 -17   1   3      120.55      126.54     46.59 o 
 -16   1   3      184.67      238.43     50.84 o 
 -15   1   3      236.58      252.12     51.40 o 
 -14   1   3      118.06       86.35     35.66 o 
 -13   1   3        4.51        0.45     25.71 o 
 -12   1   3      100.25      117.83     29.78 o 
 -11   1   3       63.88       30.11     18.00 o 
 -10   1   3      117.62      125.12     22.32 o 
  -9   1   3        2.27        0.37     11.98 o 
  -8   1   3     5852.53     4997.88    318.49 o 
  -7   1   3      397.80      369.57     59.15 o 
  -6   1   3     1052.31      789.27    149.36 o 
  -5   1   3     7992.79     5636.69   1444.52 o 
  -4   1   3     8354.68     9287.89    522.74 o 
  -3   1   3      498.65      591.81     28.69 o 
  -2   1   3    36872.34    40341.55   2090.58 o 
  -1   1   3     8058.44     8361.83    551.34 o 
   0   1   3      858.28      811.01     67.43 o 
   1   1   3    84687.28    89074.54   3550.25 o 
   2   1   3    17019.63    19477.68   1204.57 o 
   3   1   3     9338.80     8346.00    432.99 o 
   4   1   3     4843.29     5189.19    266.97 o 
   5   1   3    27141.70    28826.51   1337.20 o 
   6   1   3      911.65      989.63    103.33 o 
   7   1   3    11247.08    10516.92    977.93 o 
   8   1   3      164.06      123.69     35.70 o 
   9   1   3       38.33       41.61     20.69 o 
  10   1   3     4133.77     3641.51    112.04 o 
  11   1   3     1395.89     1341.22     63.98 o 
  12   1   3       40.48       67.39     31.45 o 
  13   1   3     3782.17     3631.33    119.95 o 
  14   1   3       69.32       77.20     39.56 o 
  15   1   3      205.04      228.99     55.51 o 
  16   1   3      239.47      226.53     85.34 o 
 -17   2   3      535.03      568.26     87.16 o 
 -16   2   3      418.61      433.29     64.41 o 
 -15   2   3      297.13      273.57     50.09 o 
 -14   2   3       47.52       62.25     32.72 o 
 -13   2   3       47.25       72.65     27.97 o 
 -12   2   3      775.89      678.90    140.43 o 
 -11   2   3     7151.11     6127.50    863.73 o 
 -10   2   3       59.94       46.28     17.18 o 
  -9   2   3     1985.29     1594.55    208.85 o 
  -8   2   3       15.19       13.79     10.94 o 
  -7   2   3     3187.00     2343.27    436.60 o 
  -6   2   3       60.14       38.54      8.82 o 
  -5   2   3     2807.75     2739.62    193.51 o 
  -4   2   3     3013.48     2598.99    370.81 o 
  -3   2   3    46561.27    46444.23   3862.85 o 
  -2   2   3    64246.81    70717.20   4105.05 o 
  -1   2   3     3540.30     3530.09    394.73 o 
   0   2   3       34.63       94.63      8.73 o 
   1   2   3     6238.44     6595.91    328.82 o 
   2   2   3      783.48      799.28     53.89 o 
   3   2   3    21492.36    18521.01   1881.15 o 
   4   2   3     1457.68     1475.39    124.52 o 
   5   2   3       60.55       18.42      9.49 o 
   6   2   3     6974.10     7087.88    250.38 o 
   7   2   3    14745.77    14261.05    584.73 o 
   8   2   3     2651.15     2498.88    142.92 o 
   9   2   3      111.61      107.54     24.22 o 
  10   2   3     2745.05     2631.87     79.42 o 
  11   2   3       63.90       97.63     30.77 o 
  12   2   3     2457.16     2297.67     92.34 o 
  13   2   3        0.05        0.00     26.38 o 
  14   2   3     1610.33     1484.71     98.44 o 
  15   2   3       24.61       21.44     43.44 o 
  16   2   3      254.49      141.34    101.78 o 
 -17   3   3       73.85      101.67     64.66 o 
 -16   3   3      543.17      524.18     82.26 o 
 -15   3   3      486.94      483.64     74.29 o 
 -14   3   3      219.97      202.96     39.69 o 
 -13   3   3     1661.63     1511.84     81.67 o 
 -12   3   3      716.07      715.09     48.02 o 
 -11   3   3       13.25        8.25     20.55 o 
 -10   3   3     7094.13     7080.60    473.09 o 
  -9   3   3      996.97      754.60     62.93 o 
  -8   3   3     6528.47     6469.30    260.28 o 
  -7   3   3     9679.99     8502.87   1004.75 o 
  -6   3   3     2086.89     1837.97     72.52 o 
  -5   3   3     4520.20     4464.53    216.97 o 
  -4   3   3    28650.04    30792.65   1302.93 o 
  -3   3   3    26097.60    26668.62   1345.10 o 
  -2   3   3    10392.59    10885.61    705.22 o 
  -1   3   3     1221.02     1103.11     40.10 o 
   0   3   3    20176.87    23355.07    806.61 o 
   1   3   3     3154.40     3143.19    110.98 o 
   2   3   3    32500.19    32978.73   1622.20 o 
   3   3   3      318.26      381.81     17.71 o 
   4   3   3     7851.71     7497.98    321.29 o 
   5   3   3     1354.77     1369.15     54.90 o 
   6   3   3     2122.93     2321.01    108.12 o 
   7   3   3       72.42      115.01     17.42 o 
   8   3   3     3304.07     3052.43    162.68 o 
   9   3   3      903.94      804.75     48.01 o 
  10   3   3      837.73      844.76     52.01 o 
  11   3   3      808.14      915.73     64.34 o 
  12   3   3      659.26      579.07     56.69 o 
  13   3   3      124.35      125.70     36.41 o 
  14   3   3      104.97      148.93     46.95 o 
  15   3   3      196.01      204.83     78.20 o 
  16   3   3       13.40       52.66     82.13 o 
 -17   4   3       15.83       78.08     49.61 o 
 -16   4   3      180.01      173.68     56.72 o 
 -15   4   3      132.42      110.66     48.70 o 
 -14   4   3     4390.08     4445.35    174.73 o 
 -13   4   3       82.31       73.47     33.09 o 
 -12   4   3     2282.63     2348.36    108.01 o 
 -11   4   3      630.98      727.81     75.05 o 
 -10   4   3     2526.72     1850.55    297.67 o 
  -9   4   3     1258.48     1175.90     62.85 o 
  -8   4   3     4302.08     4235.49    161.26 o 
  -7   4   3     2146.85     2129.17    120.00 o 
  -6   4   3      826.68      746.01     32.03 o 
  -5   4   3     2713.52     2488.01     69.51 o 
  -4   4   3    22721.49    25091.36    856.49 o 
  -3   4   3    13874.45    13344.62    533.91 o 
  -2   4   3     7768.38     9248.10    358.82 o 
  -1   4   3    19916.42    21573.98    918.19 o 
   0   4   3      494.91      453.06     37.97 o 
   1   4   3    13696.30    14239.12   1002.45 o 
   2   4   3       91.35      108.57     11.24 o 
   3   4   3    13287.94    14828.79    606.90 o 
   4   4   3    49965.55    52091.62   1768.18 o 
   5   4   3       13.77       20.16     10.94 o 
   6   4   3     1005.73     1008.99     33.96 o 
   7   4   3      564.56      538.86     29.22 o 
   8   4   3     2354.93     2106.67     70.19 o 
   9   4   3      131.36      128.13     26.54 o 
  10   4   3      905.60      906.96     67.01 o 
  11   4   3        2.15       32.40     28.04 o 
  12   4   3      112.98      158.38     47.31 o 
  13   4   3        4.63       12.74     29.48 o 
  14   4   3      411.48      430.52     67.00 o 
  15   4   3       40.43       69.31     42.07 o 
 -17   5   3       15.13       50.63     48.59 o 
 -16   5   3      244.67      294.54     70.14 o 
 -15   5   3      464.25      610.09     70.84 o 
 -14   5   3       12.57       13.99     32.74 o 
 -13   5   3     2312.01     2498.53    179.86 o 
 -12   5   3      653.26      825.45     57.77 o 
 -11   5   3      166.52      174.78     26.43 o 
 -10   5   3     5472.17     5063.04    251.16 o 
  -9   5   3      110.61       88.77     20.54 o 
  -8   5   3     2526.06     2516.30    121.46 o 
  -7   5   3    22458.79    22745.87    768.17 o 
  -6   5   3     1190.52     1118.52     45.92 o 
  -5   5   3     4852.31     4405.83    152.10 o 
  -4   5   3    20890.72    24267.12    658.17 o 
  -3   5   3    18341.36    18836.78    576.20 o 
  -2   5   3     8452.92     9288.86    226.01 o 
  -1   5   3     4248.11     4123.30    161.97 o 
   0   5   3     9379.49    10968.82    362.42 o 
   1   5   3     5681.42     6064.35    403.27 o 
   2   5   3     1414.68     1271.81     35.46 o 
   3   5   3     4033.91     3945.91    135.43 o 
   4   5   3    10899.31    12309.78    429.99 o 
   5   5   3      662.64      596.32     27.15 o 
   6   5   3     2791.18     2875.36    102.16 o 
   7   5   3      475.75      433.59     27.59 o 
   8   5   3     2505.60     2566.93    118.57 o 
   9   5   3     2114.23     1984.05    105.87 o 
  10   5   3     1525.58     1639.88    115.41 o 
  11   5   3      360.90      450.87     58.48 o 
  12   5   3      121.16      155.74     41.10 o 
  13   5   3      224.85      205.30     50.67 o 
  14   5   3      246.22      282.72     58.10 o 
  15   5   3      162.96      107.82     48.11 o 
 -17   6   3      267.95      275.89    110.22 o 
 -16   6   3      282.34      321.19     62.87 o 
 -15   6   3        1.89       36.56     32.83 o 
 -14   6   3        0.81        0.00     31.80 o 
 -13   6   3      368.50      372.63     56.35 o 
 -12   6   3     1541.19     1678.11     71.87 o 
 -11   6   3     4630.99     3622.72    597.47 o 
 -10   6   3       73.09       76.74     23.60 o 
  -9   6   3       95.01       93.82     19.58 o 
  -8   6   3      370.99      445.66     31.52 o 
  -7   6   3     4158.22     4316.77    131.70 o 
  -6   6   3     1705.49     1710.61     44.95 o 
  -5   6   3       16.29       12.12     10.54 o 
  -4   6   3      950.70      908.36     41.68 o 
  -3   6   3     8368.87     9500.61    265.27 o 
  -2   6   3      688.51      712.20     32.53 o 
  -1   6   3    20946.54    23308.47    718.23 o 
   0   6   3     3409.01     3706.38    127.07 o 
   1   6   3     1202.79      866.93     59.93 o 
   2   6   3      226.86      468.21     54.54 o 
   3   6   3     4404.60     5011.44    111.24 o 
   4   6   3     2941.66     2824.72    106.42 o 
   5   6   3     6686.76     6993.10    225.51 o 
   6   6   3    15953.26    16295.84    575.80 o 
   7   6   3    12659.38    12557.73    329.86 o 
   8   6   3       77.13       65.91     22.83 o 
   9   6   3      873.00      817.35     74.82 o 
  10   6   3      113.91       94.18     36.26 o 
  11   6   3      478.86      467.35     59.08 o 
  12   6   3      418.17      408.55     58.10 o 
  13   6   3      432.72      504.13     68.50 o 
  14   6   3       92.73       91.14     43.02 o 
  15   6   3      454.81      532.23     75.11 o 
 -17   7   3      529.80      647.24    173.59 o 
 -16   7   3        1.12        0.00     35.60 o 
 -15   7   3     1558.40     1629.62    102.09 o 
 -14   7   3       24.62       29.28     33.73 o 
 -13   7   3     5723.77     5400.58    343.17 o 
 -12   7   3     1187.39     1163.76     88.03 o 
 -11   7   3     2779.72     2418.44    296.87 o 
 -10   7   3        4.88        1.18     17.81 o 
  -9   7   3      174.12      206.88     30.08 o 
  -8   7   3    11176.37    11578.22    557.52 o 
  -7   7   3     6161.73     6013.94    130.19 o 
  -6   7   3       13.51       21.72     12.86 o 
  -5   7   3    39684.72    41329.59    962.07 o 
  -4   7   3    16941.73    17512.58    445.23 o 
  -3   7   3     9923.00     9542.19    135.41 o 
  -2   7   3     4509.71     5156.53    125.37 o 
  -1   7   3      681.32      622.17     23.42 o 
   0   7   3      404.32      368.16     39.27 o 
   1   7   3      363.40      274.61     17.65 o 
   2   7   3     8276.18     9257.46    480.32 o 
   3   7   3     5127.61     4480.21    437.43 o 
   4   7   3      438.06      469.99     24.62 o 
   5   7   3     1396.00     1640.62     60.99 o 
   6   7   3      979.69      902.85     36.40 o 
   7   7   3       10.50       24.97     18.00 o 
   8   7   3      639.05      689.18     60.31 o 
   9   7   3      956.76      905.80     87.67 o 
  10   7   3      289.61      323.03     52.40 o 
  11   7   3        7.19       21.56     30.09 o 
  12   7   3       21.97        0.15     33.06 o 
  13   7   3      945.69     1070.39     90.90 o 
  14   7   3      228.62      267.08     56.67 o 
  15   7   3       61.82       97.17     46.85 o 
 -16   8   3      278.92      392.92     68.72 o 
 -15   8   3      644.56      792.73    116.48 o 
 -14   8   3     1261.48     1363.09    133.71 o 
 -13   8   3      288.93      326.94     57.37 o 
 -12   8   3      467.72      357.86     84.74 o 
 -11   8   3        8.12       34.84     26.49 o 
 -10   8   3       99.43       58.05     23.20 o 
  -9   8   3     1246.48     1299.07     56.98 o 
  -8   8   3      359.82      359.99     35.55 o 
  -7   8   3       73.57       84.70     22.33 o 
  -6   8   3     4302.25     4487.61    155.32 o 
  -5   8   3      864.42      917.29     43.21 o 
  -4   8   3     3237.45     3736.48     74.96 o 
  -3   8   3        0.88        4.04      8.53 o 
  -2   8   3      113.05       99.79     13.25 o 
  -1   8   3    21970.74    22649.96    730.98 o 
   0   8   3      131.59      110.62     14.79 o 
   1   8   3     2883.61     2987.55     93.90 o 
   2   8   3      700.48      721.20     65.30 o 
   3   8   3    16791.79    17985.94    495.42 o 
   4   8   3      239.19      248.23     20.07 o 
   5   8   3     1904.22     1875.13    106.68 o 
   6   8   3      889.41      955.85     51.90 o 
   7   8   3      298.66      346.94     34.81 o 
   8   8   3      230.26      240.06     43.91 o 
   9   8   3     6807.34     6798.53    526.23 o 
  10   8   3       25.38       38.37     33.90 o 
  11   8   3      910.67      814.20     76.26 o 
  12   8   3       58.21       60.82     38.68 o 
  13   8   3        0.14       74.03     37.64 o 
  14   8   3       21.20        0.00     36.04 o 
  15   8   3      149.45      203.21     83.43 o 
 -16   9   3       28.66        0.00     41.18 o 
 -15   9   3      381.10      457.00     69.16 o 
 -14   9   3        4.57        0.00     31.19 o 
 -13   9   3      278.82      270.00     53.12 o 
 -12   9   3        5.51        4.13     23.79 o 
 -11   9   3      441.67      432.13     44.98 o 
 -10   9   3        0.32        8.05     24.30 o 
  -9   9   3      825.17      926.84     64.52 o 
  -8   9   3     1683.24     1797.66     65.18 o 
  -7   9   3      652.77      648.32     66.51 o 
  -6   9   3      433.90      410.69     35.57 o 
  -5   9   3      667.25      586.35     38.59 o 
  -4   9   3     9677.53    10041.62    243.75 o 
  -3   9   3     2743.42     3245.80     65.31 o 
  -2   9   3     9984.46    10203.53    258.50 o 
  -1   9   3     1486.33     1638.86     45.45 o 
   0   9   3      209.71      224.05     18.09 o 
   1   9   3      348.60      409.37     23.10 o 
   2   9   3     3705.48     3868.04    151.74 o 
   3   9   3      934.18      885.17     51.80 o 
   4   9   3       32.28       38.98     16.25 o 
   5   9   3     4328.93     4328.91    188.01 o 
   6   9   3     3906.86     3779.97    163.52 o 
   7   9   3       10.02       31.64     20.17 o 
   8   9   3      401.67      492.16     65.75 o 
   9   9   3       73.12       69.60     34.72 o 
  10   9   3     5046.93     5092.04    433.10 o 
  11   9   3      643.84      771.94     77.62 o 
  12   9   3      267.46      349.77     62.46 o 
  13   9   3     1106.58     1131.47    128.48 o 
  14   9   3       60.14       88.21     44.79 o 
 -16  10   3      276.82      274.42     94.05 o 
 -15  10   3      154.54      150.06     71.57 o 
 -14  10   3      313.71      288.25     59.16 o 
 -13  10   3       51.28       82.63     38.23 o 
 -12  10   3     1193.83     1317.42    107.68 o 
 -11  10   3      815.42      856.92     58.51 o 
 -10  10   3       17.95       26.63     22.79 o 
  -9  10   3      252.12      267.75     36.49 o 
  -8  10   3     2809.62     2814.61    189.18 o 
  -7  10   3     2798.79     2652.58    114.70 o 
  -6  10   3     6473.55     6318.46    174.82 o 
  -5  10   3      164.18      175.83     27.54 o 
  -4  10   3     2423.91     2258.16     70.30 o 
  -3  10   3      155.28      211.83     22.86 o 
  -2  10   3      838.48      954.74     32.37 o 
  -1  10   3       21.72       17.57     11.92 o 
   0  10   3      458.25      472.70     28.81 o 
   1  10   3    11595.28    12751.48    296.47 o 
   2  10   3     9206.27     9893.35    286.06 o 
   3  10   3        1.88       19.19     14.42 o 
   4  10   3     2863.42     2781.29     75.72 o 
   5  10   3     4907.20     3557.89    653.12 o 
   6  10   3     8931.94     8757.55    372.67 o 
   7  10   3      879.50      886.75     52.68 o 
   8  10   3      324.38      380.17     53.54 o 
   9  10   3       98.48       98.42     39.44 o 
  10  10   3       96.15      127.19     42.28 o 
  11  10   3     1278.83     1237.18     97.71 o 
  12  10   3      808.28     1043.82    149.97 o 
  13  10   3       44.57      125.13     48.61 o 
  14  10   3       63.74       81.61     59.50 o 
 -15  11   3       12.80       41.83     47.25 o 
 -14  11   3        9.87        3.92     38.01 o 
 -13  11   3       53.24       86.29     41.15 o 
 -12  11   3      293.13      289.67     42.69 o 
 -11  11   3      160.75      161.99     36.15 o 
 -10  11   3     1457.29     1466.52     92.18 o 
  -9  11   3      260.11      297.45     42.07 o 
  -8  11   3     3765.63     3802.89    154.92 o 
  -7  11   3     2399.62     2224.30     73.85 o 
  -6  11   3    14050.56    14022.65    435.04 o 
  -5  11   3     3277.53     3211.98    126.76 o 
  -4  11   3      526.51      479.19     37.42 o 
  -3  11   3      753.20      783.92     43.53 o 
  -2  11   3     1112.12     1212.16     79.91 o 
  -1  11   3    10073.09    10663.08    236.44 o 
   0  11   3    10728.92    10488.34    349.48 o 
   1  11   3      271.32      279.08     27.23 o 
   2  11   3     6111.52     6118.87    224.09 o 
   3  11   3     1093.15     1149.69     46.04 o 
   4  11   3     2354.53     2252.79    111.56 o 
   5  11   3      603.59      536.56     42.55 o 
   6  11   3      499.60      255.12     79.72 o 
   7  11   3       47.08       65.87     24.57 o 
   8  11   3     2102.05     2023.56     97.87 o 
   9  11   3       68.91       66.54     37.87 o 
  10  11   3     1009.65     1195.86    158.91 o 
  11  11   3        4.54       22.27     34.69 o 
  12  11   3      716.79      719.65     83.11 o 
  13  11   3       73.09       81.71     46.45 o 
 -14  12   3     1175.97     1067.80    123.41 o 
 -13  12   3       70.09       39.82     37.78 o 
 -12  12   3      190.51      173.83     39.42 o 
 -11  12   3       60.44       33.65     27.27 o 
 -10  12   3      233.86      226.07     38.89 o 
  -9  12   3       36.28        8.81     22.31 o 
  -8  12   3     4867.90     4933.21    232.07 o 
  -7  12   3      100.49      106.82     32.06 o 
  -6  12   3     2372.78     2369.10     93.05 o 
  -5  12   3       68.96      105.53     27.56 o 
  -4  12   3     3208.09     3296.15    116.94 o 
  -3  12   3     1484.03     1407.71     55.89 o 
  -2  12   3       15.06       12.29     16.14 o 
  -1  12   3      986.40      889.18     71.42 o 
   0  12   3    12911.93    13808.72    390.99 o 
   1  12   3     3447.81     3490.33    141.19 o 
   2  12   3     1226.81     1281.83     48.83 o 
   3  12   3      990.30      942.16     50.00 o 
   4  12   3     7045.70     5557.54    976.34 o 
   5  12   3     2109.42     1830.60     68.50 o 
   6  12   3        6.47       19.98     19.77 o 
   7  12   3     1292.27     1362.72     67.77 o 
   8  12   3        5.77        0.00     30.28 o 
   9  12   3       27.89       42.37     36.28 o 
  10  12   3     1426.16     1449.50    189.10 o 
  11  12   3      197.55      259.85     56.94 o 
  12  12   3      258.55      252.29     70.00 o 
  13  12   3       47.73       88.52     48.29 o 
 -14  13   3       10.28       29.88     51.51 o 
 -13  13   3      101.43       89.29     44.48 o 
 -12  13   3       68.12        8.90     27.46 o 
 -11  13   3      118.26      139.51     35.53 o 
 -10  13   3     1194.47     1031.96     66.85 o 
  -9  13   3     1070.40     1033.38     64.70 o 
  -8  13   3      822.54      726.92     55.06 o 
  -7  13   3     3674.12     3612.64    137.14 o 
  -6  13   3      884.86      899.50     69.13 o 
  -5  13   3      336.12      237.17     39.22 o 
  -4  13   3     1154.99     1129.41     55.43 o 
  -3  13   3     1689.39     1706.36     72.14 o 
  -2  13   3     1078.70     1190.57     61.42 o 
  -1  13   3      393.22      365.58     51.02 o 
   0  13   3     3773.50     3982.74    105.50 o 
   1  13   3       33.12       43.04     21.84 o 
   2  13   3     1068.29     1092.18     53.06 o 
   3  13   3     3321.02     3192.92    148.46 o 
   4  13   3      151.54      249.71     35.03 o 
   5  13   3      632.08      761.99     61.24 o 
   6  13   3       89.84      125.17     30.41 o 
   7  13   3       26.58       32.31     21.79 o 
   8  13   3      332.57      427.62     59.95 o 
   9  13   3      387.86      430.83     63.24 o 
  10  13   3      437.01      458.26     67.03 o 
  11  13   3     2234.53     2307.44    187.68 o 
  12  13   3       35.46       67.37     43.57 o 
 -13  14   3        0.18        0.00     45.16 o 
 -12  14   3     1667.79     1813.46    102.12 o 
 -11  14   3     2354.11     2319.73    120.54 o 
 -10  14   3      234.82      208.05     41.84 o 
  -9  14   3     1503.86     1487.53     75.11 o 
  -8  14   3       25.15       16.43     24.75 o 
  -7  14   3     2759.83     2514.17    103.45 o 
  -6  14   3     1770.36     1900.47     82.28 o 
  -5  14   3      125.38      105.05     29.01 o 
  -4  14   3     2260.53     2240.78     86.74 o 
  -3  14   3     2703.75     2700.64     92.36 o 
  -2  14   3       19.47       17.14     23.16 o 
  -1  14   3     6985.50     7084.31    161.98 o 
   0  14   3      150.51      209.76     33.69 o 
   1  14   3     2612.66     2808.17     97.31 o 
   2  14   3      568.22      654.50     53.53 o 
   3  14   3        1.26        0.00     19.81 o 
   4  14   3     1668.67     1577.17     66.80 o 
   5  14   3       26.67       33.91     20.08 o 
   6  14   3      143.05      178.01     34.43 o 
   7  14   3     1152.50     1130.50     66.43 o 
   8  14   3      514.44      513.27     65.58 o 
   9  14   3       44.44       61.76     38.62 o 
  10  14   3      321.75      368.88     64.20 o 
  11  14   3      620.88      700.94     83.63 o 
  12  14   3       14.94       82.49     66.95 o 
 -13  15   3      910.60      661.35    177.62 o 
 -12  15   3      187.26      200.56     49.25 o 
 -11  15   3      392.44      410.29     52.65 o 
 -10  15   3     2043.93     2128.57     90.42 o 
  -9  15   3       96.76      103.25     35.28 o 
  -8  15   3      116.17      180.84     38.88 o 
  -7  15   3     2534.60     2236.37    107.36 o 
  -6  15   3     2428.25     2393.15    152.05 o 
  -5  15   3     5375.53     5099.73    133.74 o 
  -4  15   3      180.09      206.95     41.23 o 
  -3  15   3      267.99      254.18     43.03 o 
  -2  15   3       67.32       74.40     30.98 o 
  -1  15   3     1085.09      899.26    125.11 o 
   0  15   3      674.89      662.49     50.55 o 
   1  15   3     1132.57     1179.12     69.12 o 
   2  15   3     1318.01     1320.08     72.06 o 
   3  15   3     1622.40     1641.34     80.39 o 
   4  15   3      731.02      689.76     59.43 o 
   5  15   3     1848.44     1701.95    114.62 o 
   6  15   3       84.23       83.82     29.34 o 
   7  15   3      498.71      612.58     54.59 o 
   8  15   3       71.28       45.92     37.29 o 
   9  15   3       58.22       84.40     44.24 o 
  10  15   3      537.34      548.12     77.06 o 
  11  15   3       78.06       53.90     44.10 o 
 -12  16   3      507.78      440.72     98.26 o 
 -11  16   3        4.04       12.46     32.57 o 
 -10  16   3       14.52       80.71     36.67 o 
  -9  16   3     2093.60     2108.35     97.28 o 
  -8  16   3       31.95       15.02     28.86 o 
  -7  16   3        3.49        0.00     27.11 o 
  -6  16   3      521.52      567.95     60.52 o 
  -5  16   3      135.03      161.37     41.18 o 
  -4  16   3      444.26      423.90     53.08 o 
  -3  16   3      826.10      785.43     64.01 o 
  -2  16   3      130.40      176.29     40.17 o 
  -1  16   3     2326.24     2203.35     89.99 o 
   0  16   3        2.98       10.20     28.86 o 
   1  16   3       21.64       65.07     29.94 o 
   2  16   3      803.48      878.59     65.86 o 
   3  16   3      777.68      887.86     66.97 o 
   4  16   3      393.73      389.63     62.04 o 
   5  16   3     1758.57     1732.46     86.56 o 
   6  16   3      798.87      695.84     63.65 o 
   7  16   3      524.11      611.33     63.13 o 
   8  16   3       25.36       26.52     38.53 o 
   9  16   3     1472.34     1589.28    134.96 o 
  10  16   3      334.32      420.54     70.15 o 
  11  16   3        2.15       10.58     85.16 o 
 -11  17   3        3.53        0.00     35.34 o 
 -10  17   3      483.68      414.79     62.42 o 
  -9  17   3       77.57       93.47     41.35 o 
  -8  17   3     2728.44     2589.82    188.69 o 
  -7  17   3        1.23        0.00     29.00 o 
  -6  17   3     1003.59     1015.44     75.90 o 
  -5  17   3      830.12      824.65     70.70 o 
  -4  17   3       12.33       14.24     29.56 o 
  -3  17   3      970.22     1030.61     73.86 o 
  -2  17   3     6643.60     6488.25    154.95 o 
  -1  17   3      477.14      519.98     66.50 o 
   0  17   3       99.51      150.59     45.07 o 
   1  17   3       41.75       52.67     35.20 o 
   2  17   3      482.42      429.27     53.39 o 
   3  17   3      424.35      446.75     54.31 o 
   4  17   3      823.60      912.86     95.85 o 
   5  17   3      962.20      958.89     93.24 o 
   6  17   3     1388.91     1473.07    124.61 o 
   7  17   3      201.11      192.15     45.06 o 
   8  17   3       24.58       60.17     50.67 o 
   9  17   3      291.66      273.62     75.71 o 
  10  17   3      348.49      366.83    137.06 o 
 -10  18   3       18.51       10.21     42.55 o 
  -9  18   3       88.25       81.71     43.77 o 
  -8  18   3       97.51       77.35     39.01 o 
  -7  18   3      197.41      250.48     51.71 o 
  -6  18   3      184.48      191.46     45.52 o 
  -5  18   3       64.21       68.96     35.59 o 
  -4  18   3     1702.40     1887.37     93.21 o 
  -3  18   3      184.46      226.78     46.53 o 
  -2  18   3     2765.47     2755.21    122.59 o 
  -1  18   3        2.24        0.00     32.95 o 
   0  18   3      602.71      582.44     70.54 o 
   1  18   3      470.69      514.51     68.38 o 
   2  18   3      716.92      752.03     77.09 o 
   3  18   3       64.82      103.88     36.53 o 
   4  18   3      654.00      825.84     71.85 o 
   5  18   3     1213.29     1207.24    103.68 o 
   6  18   3     1424.49     1492.41     90.83 o 
   7  18   3      207.34      314.19     54.70 o 
   8  18   3       47.38       52.87     62.40 o 
  -9  19   3       20.29        9.12     46.54 o 
  -8  19   3       44.81       23.41     35.13 o 
  -7  19   3       15.30        0.00     33.35 o 
  -6  19   3       96.23       75.00     39.09 o 
  -5  19   3      761.94      796.11     84.73 o 
  -4  19   3     1507.88     1497.00    109.82 o 
  -3  19   3        3.94       56.38     39.59 o 
  -2  19   3      149.96      159.22     49.31 o 
  -1  19   3      806.12      840.83     83.87 o 
   0  19   3     2382.68     2002.15    144.73 o 
   1  19   3      162.23      197.05     52.11 o 
   2  19   3       25.48       34.59     34.11 o 
   3  19   3       25.24       38.79     38.50 o 
   4  19   3        3.57       45.48     36.90 o 
   5  19   3      184.87      240.22     51.24 o 
   6  19   3       92.46      128.58     42.70 o 
   7  19   3      177.21      139.22     52.21 o 
  -8  20   3        0.77        0.00     71.54 o 
  -7  20   3      104.81      115.42     53.67 o 
  -6  20   3       54.96       34.08     38.86 o 
  -5  20   3        3.16       23.66     35.27 o 
  -4  20   3      240.28      307.12     62.67 o 
  -3  20   3       67.60      134.36     48.04 o 
  -2  20   3      859.45      869.91     89.13 o 
  -1  20   3      295.60      330.79     64.19 o 
   0  20   3       53.14       52.40     40.80 o 
   1  20   3      181.28      139.92     54.07 o 
   2  20   3       66.54       55.86     40.81 o 
   3  20   3      149.65       97.73     46.84 o 
   4  20   3     1932.24     1673.25    112.36 o 
   5  20   3       88.27      139.62     44.60 o 
   6  20   3       51.26       26.49     51.67 o 
  -6  21   3        6.74        0.00     65.31 o 
  -5  21   3      156.29      166.28    104.81 o 
  -4  21   3       97.54      134.50     52.20 o 
  -3  21   3     1177.90     1112.66    101.18 o 
  -2  21   3       45.47       16.10     47.60 o 
  -1  21   3        6.45       32.63     40.85 o 
   0  21   3      438.05      386.40     69.02 o 
   1  21   3      191.68      205.64     54.49 o 
   2  21   3        7.81       19.01     38.03 o 
   3  21   3      963.27      960.98     94.98 o 
   4  21   3       57.94      110.38     70.71 o 
  -2  22   3       63.87       52.66     92.71 o 
  -1  22   3      328.69      263.28    119.42 o 
   0  22   3        7.80        3.02     85.16 o 
 -18   0   4        7.38       34.32     60.50 o 
 -16   0   4       25.93        2.32     48.12 o 
 -14   0   4        5.13        5.64     55.18 o 
 -12   0   4     3206.37     3063.98    234.12 o 
 -10   0   4       27.17       34.79     21.54 o 
  -8   0   4     6463.71     3569.95   1732.57 o 
  -6   0   4     4469.94     4071.51    307.17 o 
  -4   0   4     2348.53     1895.45    122.48 o 
  -2   0   4    85447.56    93191.73   8608.75 o 
   0   0   4    10192.89    11603.71    897.77 o 
   2   0   4     6227.96     6953.63    612.52 o 
   4   0   4     6734.22     7035.15    605.78 o 
   6   0   4     9528.67     9112.47    687.48 o 
   8   0   4     1034.91      958.63    109.38 o 
  10   0   4      197.21      203.92     46.14 o 
  12   0   4     5373.63     3853.73    910.09 o 
  14   0   4      283.10      301.67     83.79 o 
  16   0   4      497.49      491.03    150.16 o 
 -18   1   4      455.41      475.77    107.19 o 
 -17   1   4      104.16       96.76     48.95 o 
 -16   1   4     1498.08     1537.41     96.24 o 
 -15   1   4      619.68      635.33     68.38 o 
 -14   1   4      146.66      122.00     38.04 o 
 -13   1   4      664.26      791.87     59.49 o 
 -12   1   4      416.80      384.77     35.50 o 
 -11   1   4      453.18      465.01     35.40 o 
 -10   1   4     1175.98     1184.72     49.23 o 
  -9   1   4     1476.28     1160.50    155.81 o 
  -8   1   4     3990.64     3832.83    271.13 o 
  -7   1   4       55.13       77.76     13.76 o 
  -6   1   4     2448.32     2694.15    141.34 o 
  -5   1   4       10.64       20.88      7.72 o 
  -4   1   4     1123.00     1097.72     56.00 o 
  -3   1   4     2040.24     2481.76    116.26 o 
  -2   1   4    22506.50    24942.57   1611.84 o 
  -1   1   4      829.32      813.71     33.81 o 
   0   1   4    19472.97    20962.41    867.24 o 
   1   1   4     2748.05     2684.66    128.01 o 
   2   1   4    13533.18    13302.95    867.67 o 
   3   1   4     3244.41     3163.41    170.07 o 
   4   1   4     7936.51     7892.94    336.49 o 
   5   1   4    13093.76    13777.93    649.28 o 
   6   1   4     3359.91     3148.34    147.46 o 
   7   1   4       54.34       61.08     20.46 o 
   8   1   4     2116.30     1846.80    109.18 o 
   9   1   4      417.23      263.19     56.19 o 
  10   1   4     3713.36     2549.54    475.13 o 
  11   1   4        4.23        5.00     21.07 o 
  12   1   4     2161.52     2045.57     91.06 o 
  13   1   4      681.48      651.75     66.21 o 
  14   1   4      284.26      197.87     52.82 o 
  15   1   4      121.05       76.96     46.55 o 
  16   1   4        0.77       42.33     78.10 o 
 -18   2   4      126.55      157.85     77.24 o 
 -17   2   4      374.23      437.71     91.53 o 
 -16   2   4       13.84       13.67     32.49 o 
 -15   2   4       87.41       97.45     38.08 o 
 -14   2   4      709.16      773.04     71.57 o 
 -13   2   4     1849.51     2038.17     85.68 o 
 -12   2   4     1688.02     1738.69    131.36 o 
 -11   2   4     2951.21     2261.54    460.09 o 
 -10   2   4     7609.54     6164.45    830.13 o 
  -9   2   4     6269.44     4874.97    735.60 o 
  -8   2   4       24.54       40.03     14.81 o 
  -7   2   4      108.62       87.93     15.58 o 
  -6   2   4     1699.99     1522.01    194.09 o 
  -5   2   4     1215.50      793.74     98.95 o 
  -4   2   4    14810.01    13916.41   1518.38 o 
  -3   2   4      724.77      648.09     70.97 o 
  -2   2   4    44947.58    48157.34   2920.63 o 
  -1   2   4     1130.28     1451.57     73.95 o 
   0   2   4      271.16      262.96     40.38 o 
   1   2   4     9122.76    10182.78    395.41 o 
   2   2   4      794.55      634.38     53.94 o 
   3   2   4    18081.09    19074.32   1033.83 o 
   4   2   4     7646.35     7117.64    460.06 o 
   5   2   4      933.48      545.52     98.00 o 
   6   2   4      638.48      516.69     93.17 o 
   7   2   4     1493.22     1178.97    148.09 o 
   8   2   4     2103.95     2078.44    115.14 o 
   9   2   4     1917.18     1913.16     95.61 o 
  10   2   4     1018.08      939.65     58.92 o 
  11   2   4      384.67      358.78     47.36 o 
  12   2   4       55.05       36.49     29.33 o 
  13   2   4      377.14      407.44     51.69 o 
  14   2   4      484.42      517.84     69.97 o 
  15   2   4       98.83      142.41     58.51 o 
 -18   3   4      135.73      106.66     68.74 o 
 -17   3   4       53.72       60.83     58.93 o 
 -16   3   4        5.70        2.05     35.63 o 
 -15   3   4      554.32      649.45     68.89 o 
 -14   3   4      760.28      621.48    148.60 o 
 -13   3   4     1211.19     1207.86     72.61 o 
 -12   3   4     2113.09     2111.24    298.87 o 
 -11   3   4     7640.74     5767.93    882.27 o 
 -10   3   4       41.52       16.59     14.45 o 
  -9   3   4        0.43        5.43     12.72 o 
  -8   3   4     1608.79     1626.05     94.52 o 
  -7   3   4      477.86      424.38     23.26 o 
  -6   3   4      521.85      550.09     36.32 o 
  -5   3   4    26145.73    23602.97   3148.06 o 
  -4   3   4     1510.03     1533.33    152.04 o 
  -3   3   4    27863.29    30764.23   1801.89 o 
  -2   3   4      248.38      264.14     46.15 o 
  -1   3   4      141.81      143.13     29.53 o 
   0   3   4     1345.09     1308.96     66.97 o 
   1   3   4      624.26      646.09     36.57 o 
   2   3   4      213.03      303.31     17.62 o 
   3   3   4     6352.82     5054.55    248.20 o 
   4   3   4     6103.00     5158.92    421.20 o 
   5   3   4    16850.94    16112.29    723.82 o 
   6   3   4      233.84      252.04     19.93 o 
   7   3   4     7441.98     6834.79    265.04 o 
   8   3   4     1257.79     1206.74     65.86 o 
   9   3   4       35.28       48.58     21.78 o 
  10   3   4       80.77      106.57     27.17 o 
  11   3   4       45.50       70.47     29.73 o 
  12   3   4        0.14        0.00     24.53 o 
  13   3   4      777.64      682.36     65.28 o 
  14   3   4       44.16       96.13     47.52 o 
  15   3   4      653.55      637.43    118.61 o 
 -17   4   4      397.47      330.26    110.22 o 
 -16   4   4       82.06       73.82     43.64 o 
 -15   4   4      842.87      911.93     93.38 o 
 -14   4   4       11.47        2.10     37.13 o 
 -13   4   4     1269.48     1284.46     63.62 o 
 -12   4   4       56.50       42.40     22.14 o 
 -11   4   4     2434.17     2220.72    131.51 o 
 -10   4   4      589.01      532.05     40.39 o 
  -9   4   4     1281.09     1260.12     86.93 o 
  -8   4   4      632.91      541.98     31.96 o 
  -7   4   4    43537.56    46884.32   1670.20 o 
  -6   4   4     1219.18     1508.11     77.73 o 
  -5   4   4     2859.10     3151.57    160.96 o 
  -4   4   4     2608.86     2659.60    140.54 o 
  -3   4   4      192.88      142.71     11.89 o 
  -2   4   4     5219.76     6042.98    283.41 o 
  -1   4   4    30517.15    30383.20   1891.52 o 
   0   4   4      280.07      446.55     20.55 o 
   1   4   4    13286.15    14933.26    443.20 o 
   2   4   4     9578.12     9515.59    356.51 o 
   3   4   4      662.05      616.07     24.43 o 
   4   4   4       49.22       97.13     13.88 o 
   5   4   4     4409.46     4163.80    157.79 o 
   6   4   4     1236.40     1303.81     51.32 o 
   7   4   4     7618.44     7364.90    250.73 o 
   8   4   4        8.78       27.72     17.93 o 
   9   4   4      379.48      377.12     40.49 o 
  10   4   4        7.45        7.55     27.53 o 
  11   4   4     2333.76     2247.86    100.07 o 
  12   4   4       65.82       81.88     37.99 o 
  13   4   4      238.66      255.87     50.98 o 
  14   4   4       89.38      168.06     49.22 o 
  15   4   4       29.28       16.69     40.32 o 
 -17   5   4        8.34        0.00     47.62 o 
 -16   5   4       62.99       73.92     44.78 o 
 -15   5   4      525.79      504.09     65.84 o 
 -14   5   4     2600.63     2685.95    124.37 o 
 -13   5   4     2950.15     2901.17    182.83 o 
 -12   5   4      153.27      107.16     26.16 o 
 -11   5   4     6273.37     6320.47    226.11 o 
 -10   5   4      222.59      268.73     29.93 o 
  -9   5   4      382.40      408.50     31.73 o 
  -8   5   4     3333.55     3164.08    148.71 o 
  -7   5   4     6449.48     6558.05    183.49 o 
  -6   5   4     6900.53     7078.98    257.88 o 
  -5   5   4    21139.33    21548.73    712.75 o 
  -4   5   4     1633.02     1675.23     57.65 o 
  -3   5   4    37088.66    38998.09   1490.84 o 
  -2   5   4     2560.92     2573.63    115.85 o 
  -1   5   4    11036.31    11830.94    486.85 o 
   0   5   4     8608.99     8222.40    832.07 o 
   1   5   4        2.70       15.91      7.33 o 
   2   5   4     2933.70     3056.25    159.89 o 
   3   5   4     6132.06     6217.14    229.31 o 
   4   5   4     1427.61     1308.16     48.29 o 
   5   5   4    15430.38    16121.59    585.19 o 
   6   5   4    11770.96    11131.63    382.21 o 
   7   5   4     5522.02     5028.42    248.52 o 
   8   5   4      794.06      797.99     47.03 o 
   9   5   4      237.98      318.24     41.66 o 
  10   5   4     3450.92     3258.95    225.47 o 
  11   5   4       28.75        8.81     35.89 o 
  12   5   4        0.15        0.00     30.11 o 
  13   5   4      247.85      256.14     54.86 o 
  14   5   4       12.17       39.31     40.58 o 
  15   5   4      134.02      112.97     51.54 o 
 -17   6   4      260.10      292.52     88.69 o 
 -16   6   4      280.69      306.29     84.96 o 
 -15   6   4      374.25      418.11     64.16 o 
 -14   6   4     2638.89     2673.04    182.19 o 
 -13   6   4       12.09        0.00     22.82 o 
 -12   6   4     1916.85     1850.16     72.01 o 
 -11   6   4      771.30      944.66     54.58 o 
 -10   6   4     7413.28     7127.92    249.92 o 
  -9   6   4      169.79      173.73     24.53 o 
  -8   6   4     2936.97     2890.92    110.44 o 
  -7   6   4     2656.12     2506.72     57.56 o 
  -6   6   4       30.37       38.03     13.49 o 
  -5   6   4     1717.66     1896.58     70.63 o 
  -4   6   4    13953.98    14604.29    474.48 o 
  -3   6   4     5325.26     5202.32    140.62 o 
  -2   6   4     9973.55    10758.46    307.00 o 
  -1   6   4       63.95       27.95      8.74 o 
   0   6   4     1860.85     1777.21     50.98 o 
   1   6   4    11819.96    11889.57    879.29 o 
   2   6   4      820.12      863.90     30.85 o 
   3   6   4        7.30       10.87      9.74 o 
   4   6   4     4151.08     4391.99    179.94 o 
   5   6   4     1157.29     1281.11     63.31 o 
   6   6   4      657.07      588.50     31.56 o 
   7   6   4        4.75        9.84     17.43 o 
   8   6   4     1750.45     1667.06    132.50 o 
   9   6   4     2124.84     2145.73    185.93 o 
  10   6   4        6.88        0.00     26.97 o 
  11   6   4      129.52      113.83     39.83 o 
  12   6   4       21.73       32.82     33.10 o 
  13   6   4      976.25      968.37     88.47 o 
  14   6   4      639.93      753.15     86.62 o 
  15   6   4        4.68        0.00     45.95 o 
 -17   7   4      163.99      310.64    122.95 o 
 -16   7   4     1147.41     1272.93    141.78 o 
 -15   7   4      375.77      386.66     63.97 o 
 -14   7   4     1035.67      980.34     82.49 o 
 -13   7   4      323.76      199.33     72.35 o 
 -12   7   4       31.83       42.35     25.08 o 
 -11   7   4      801.83      755.79     52.16 o 
 -10   7   4      864.33      916.72     52.55 o 
  -9   7   4       27.96       58.00     20.93 o 
  -8   7   4     2156.73     2082.35     89.10 o 
  -7   7   4       32.46       71.04     17.53 o 
  -6   7   4     6981.63     6979.88    177.72 o 
  -5   7   4      340.28      435.24     26.42 o 
  -4   7   4     2139.78     2057.82     61.18 o 
  -3   7   4      206.55      226.40     16.79 o 
  -2   7   4     3072.81     3234.39    122.57 o 
  -1   7   4     4012.34     4147.61    156.06 o 
   0   7   4     4695.62     5206.48    151.04 o 
   1   7   4      739.78      798.02     91.61 o 
   2   7   4    13691.88    12845.73   1396.99 o 
   3   7   4     7356.54     7552.15    208.40 o 
   4   7   4       90.24      123.15     16.90 o 
   5   7   4     6738.97     6784.41    239.93 o 
   6   7   4     4127.89     4422.82    169.48 o 
   7   7   4      399.86      394.71     56.51 o 
   8   7   4     2331.87     2335.62    236.04 o 
   9   7   4      597.95      632.67     65.43 o 
  10   7   4     1918.81     1943.18    196.48 o 
  11   7   4      204.85      144.39     43.61 o 
  12   7   4       94.74      108.80     47.86 o 
  13   7   4       17.34       27.23     35.21 o 
  14   7   4      113.21      110.96     47.26 o 
  15   7   4        3.98       92.21    105.82 o 
 -17   8   4       51.16       82.25     78.39 o 
 -16   8   4      235.09      232.59     66.45 o 
 -15   8   4      235.35      225.67     82.11 o 
 -14   8   4      694.84      696.39     74.95 o 
 -13   8   4      908.74      926.07     62.59 o 
 -12   8   4     2871.12     2965.24    121.63 o 
 -11   8   4       37.44       32.52     22.16 o 
 -10   8   4      164.91      175.28     30.73 o 
  -9   8   4      120.37      145.76     27.18 o 
  -8   8   4      453.27      477.56     38.35 o 
  -7   8   4     1161.22     1258.63     86.37 o 
  -6   8   4     3803.90     3767.02    131.98 o 
  -5   8   4     3077.51     2936.14     62.72 o 
  -4   8   4      231.96      226.44     19.87 o 
  -3   8   4      381.44      432.70     22.24 o 
  -2   8   4    10550.67    11398.10    401.43 o 
  -1   8   4     8352.20     8793.12    245.68 o 
   0   8   4       56.37       62.78     12.60 o 
   1   8   4     3944.17     3926.25    169.93 o 
   2   8   4      380.65      407.61     23.68 o 
   3   8   4      359.21      319.20     30.51 o 
   4   8   4     3673.62     3640.41    129.51 o 
   5   8   4     2541.38     2354.29    100.55 o 
   6   8   4     9066.39     9122.66    402.20 o 
   7   8   4      640.49      666.22     59.82 o 
   8   8   4     1025.64     1156.39    111.02 o 
   9   8   4      694.30      683.49     80.04 o 
  10   8   4     3144.96     3237.06    313.72 o 
  11   8   4      198.21      222.36     49.67 o 
  12   8   4     1282.20     1408.27    102.48 o 
  13   8   4      290.13      262.45     58.21 o 
  14   8   4      140.57      194.36     55.19 o 
 -16   9   4       97.64      109.38     58.42 o 
 -15   9   4       25.43        0.00     43.36 o 
 -14   9   4       34.04       51.86     35.39 o 
 -13   9   4     2620.44     2858.41    213.12 o 
 -12   9   4       78.23      100.00     33.33 o 
 -11   9   4       14.87       43.99     23.39 o 
 -10   9   4     2310.78     2215.44    105.18 o 
  -9   9   4       86.66      108.41     25.38 o 
  -8   9   4     5389.99     5085.47    136.86 o 
  -7   9   4     4943.29     4989.97    211.31 o 
  -6   9   4     8349.13     7637.06    127.95 o 
  -5   9   4     6220.40     5881.82    144.03 o 
  -4   9   4     1218.33     1070.68     36.26 o 
  -3   9   4     1490.71     1359.09     40.55 o 
  -2   9   4     2364.78     2350.29     79.80 o 
  -1   9   4    10379.42    11243.38    338.86 o 
   0   9   4     7225.47     6965.68    234.48 o 
   1   9   4      962.57      934.23     46.15 o 
   2   9   4     9875.54    10144.84    223.25 o 
   3   9   4     2220.82     2046.59    117.71 o 
   4   9   4     3206.08     3162.34     75.63 o 
   5   9   4     3058.71     2940.05     97.22 o 
   6   9   4      146.92      188.69     28.62 o 
   7   9   4      834.18     1066.07     97.78 o 
   8   9   4      162.47      229.28     46.35 o 
   9   9   4      950.27      975.19    108.98 o 
  10   9   4      736.56      832.89    126.84 o 
  11   9   4       69.55       95.86     40.74 o 
  12   9   4      446.25      436.74     69.74 o 
  13   9   4      119.96       84.62     44.85 o 
  14   9   4       19.95       46.75     50.49 o 
 -16  10   4       21.92       59.98     62.07 o 
 -15  10   4      335.82      428.30     81.29 o 
 -14  10   4       59.40       63.18     46.39 o 
 -13  10   4      105.60      129.14     35.10 o 
 -12  10   4      106.54       52.80     29.30 o 
 -11  10   4      110.08      122.52     34.28 o 
 -10  10   4      331.18      365.61     41.56 o 
  -9  10   4     2880.66     2835.78    135.99 o 
  -8  10   4     3084.16     3026.12    126.42 o 
  -7  10   4     2212.33     2202.35     71.56 o 
  -6  10   4     5101.01     5388.53    112.61 o 
  -5  10   4     5456.71     5194.64    175.80 o 
  -4  10   4     1660.74     1551.19     55.28 o 
  -3  10   4      939.37      975.94     38.98 o 
  -2  10   4     2594.61     2486.76     99.55 o 
  -1  10   4     2278.64     2475.03     59.14 o 
   0  10   4       89.83       71.34     16.80 o 
   1  10   4     8122.84     8689.88    228.62 o 
   2  10   4        1.99        0.00     14.40 o 
   3  10   4     2819.61     2599.97    136.62 o 
   4  10   4      244.47      199.46     37.07 o 
   5  10   4       54.78       71.80     21.74 o 
   6  10   4      134.81      166.08     29.55 o 
   7  10   4      377.44      378.00     44.67 o 
   8  10   4      370.61      451.97     58.02 o 
   9  10   4     3084.01     3153.62    226.30 o 
  10  10   4      356.39      368.67     60.10 o 
  11  10   4     1286.22     1302.66    115.42 o 
  12  10   4       33.60       62.45     42.35 o 
  13  10   4      418.77      518.09     78.46 o 
 -15  11   4      736.64      801.03    123.66 o 
 -14  11   4      622.43      683.69     99.84 o 
 -13  11   4      475.80      501.45     53.10 o 
 -12  11   4      262.82      259.24     42.63 o 
 -11  11   4      777.84      770.77     62.73 o 
 -10  11   4       74.45      105.16     29.34 o 
  -9  11   4      459.18      493.13     61.72 o 
  -8  11   4       25.44       24.59     22.59 o 
  -7  11   4       90.62       90.22     28.58 o 
  -6  11   4      518.77      508.59     42.03 o 
  -5  11   4      347.00      342.54     35.29 o 
  -4  11   4        0.85       13.26     17.20 o 
  -3  11   4     2637.72     2584.04     85.72 o 
  -2  11   4      222.23      225.32     25.16 o 
  -1  11   4      513.20      530.20     29.40 o 
   0  11   4     9031.48     8963.84    348.90 o 
   1  11   4     4648.53     4978.29    181.28 o 
   2  11   4       19.93       17.47     16.35 o 
   3  11   4       13.47       14.55     14.52 o 
   4  11   4      275.27      300.07     34.63 o 
   5  11   4      173.93      130.00     36.51 o 
   6  11   4      976.64      947.20     77.62 o 
   7  11   4     1806.20     1880.30    127.99 o 
   8  11   4      856.17      795.65     94.29 o 
   9  11   4       83.76       94.74     39.71 o 
  10  11   4       64.74      105.50     43.44 o 
  11  11   4      472.47      479.50     76.29 o 
  12  11   4       62.93       47.17     43.06 o 
  13  11   4      712.92      722.00     88.07 o 
 -15  12   4      308.08      277.60     93.19 o 
 -14  12   4        1.22       35.96     46.94 o 
 -13  12   4      808.70      719.59     77.73 o 
 -12  12   4       14.28        0.00     25.77 o 
 -11  12   4     1346.83     1380.66     92.37 o 
 -10  12   4      196.40      174.01     38.58 o 
  -9  12   4     1393.44     1416.95     68.37 o 
  -8  12   4     1058.46     1051.40     65.90 o 
  -7  12   4    12702.32    11962.64    379.90 o 
  -6  12   4      154.16      173.40     31.41 o 
  -5  12   4     1492.92     1543.70     61.52 o 
  -4  12   4        1.14       11.67     18.17 o 
  -3  12   4     1528.35     1591.66     62.42 o 
  -2  12   4      162.01      156.16     24.06 o 
  -1  12   4     8571.30     9355.16    241.19 o 
   0  12   4      113.41      183.33     29.59 o 
   1  12   4     5834.34     6129.95    188.50 o 
   2  12   4      108.78      150.01     24.33 o 
   3  12   4     2659.10     2671.12    107.29 o 
   4  12   4     1829.72     1636.11     92.52 o 
   5  12   4       64.09       82.89     26.03 o 
   6  12   4      406.75      405.33     41.82 o 
   7  12   4     1727.03     1718.65     92.00 o 
   8  12   4      380.08      343.18     55.62 o 
   9  12   4      526.08      472.38     65.97 o 
  10  12   4      132.72      188.18     50.33 o 
  11  12   4     1500.27     1582.58    129.97 o 
  12  12   4      152.10      172.72     56.66 o 
 -14  13   4      366.25      290.32     86.67 o 
 -13  13   4      695.66      726.91     81.53 o 
 -12  13   4     1311.14     1423.22    106.14 o 
 -11  13   4      199.11      228.40     40.81 o 
 -10  13   4      506.68      511.54     51.83 o 
  -9  13   4       77.73      103.44     37.37 o 
  -8  13   4     3877.88     3738.22    130.37 o 
  -7  13   4     1000.05      980.00     59.65 o 
  -6  13   4      792.48      839.48     54.66 o 
  -5  13   4     1612.65     1532.05     64.75 o 
  -4  13   4      247.93      268.77     34.39 o 
  -3  13   4      683.69      626.62     50.80 o 
  -2  13   4        9.98        0.00     20.16 o 
  -1  13   4      159.59      182.45     29.83 o 
   0  13   4     6581.04     6578.10    202.49 o 
   1  13   4       44.58       54.26     22.91 o 
   2  13   4      550.05      536.39     38.47 o 
   3  13   4      725.73      757.29     49.69 o 
   4  13   4     4939.18     4978.91    284.71 o 
   5  13   4     1424.99     1367.51     80.03 o 
   6  13   4      933.72      659.67    162.88 o 
   7  13   4      304.93      344.92     56.37 o 
   8  13   4       55.43       44.13     34.41 o 
   9  13   4       53.34       38.03     36.94 o 
  10  13   4      813.62      736.69    109.28 o 
  11  13   4      119.30      164.53     52.64 o 
  12  13   4       21.98       37.02     42.91 o 
 -14  14   4      294.86      255.97    130.00 o 
 -13  14   4       12.00        0.00     54.17 o 
 -12  14   4      291.49      301.87     58.45 o 
 -11  14   4      291.57      295.21     51.11 o 
 -10  14   4     4024.62     3594.13    120.20 o 
  -9  14   4     1799.45     1729.60     83.65 o 
  -8  14   4      501.14      590.85     53.46 o 
  -7  14   4      792.28      847.10     65.61 o 
  -6  14   4      248.34      260.47     38.63 o 
  -5  14   4     2605.06     2504.65    125.29 o 
  -4  14   4     6214.73     6080.64    137.16 o 
  -3  14   4      544.41      552.52     51.77 o 
  -2  14   4      898.59      908.15     61.39 o 
  -1  14   4      300.43      273.02     39.61 o 
   0  14   4      581.98      536.38     44.75 o 
   1  14   4     1095.67     1239.63     69.56 o 
   2  14   4     2233.31     2230.98     85.68 o 
   3  14   4      134.29      135.48     34.40 o 
   4  14   4     2275.58     2306.93    149.69 o 
   5  14   4        3.12        0.00     20.96 o 
   6  14   4     1053.22     1011.71     71.25 o 
   7  14   4      152.87      208.03     48.61 o 
   8  14   4       30.01       74.31     38.55 o 
   9  14   4      669.21      686.55     77.91 o 
  10  14   4      409.50      426.32     70.07 o 
  11  14   4      151.49      146.91     51.59 o 
 -13  15   4       15.90       28.55     60.56 o 
 -12  15   4        8.01        6.34     35.83 o 
 -11  15   4      534.52      484.43     62.51 o 
 -10  15   4     1116.15     1153.84     74.28 o 
  -9  15   4       36.67       35.67     30.24 o 
  -8  15   4     1847.63     1828.88    116.64 o 
  -7  15   4      118.27      121.36     31.01 o 
  -6  15   4     2112.31     2097.60     91.14 o 
  -5  15   4       20.80       43.18     29.10 o 
  -4  15   4        0.59        0.00     23.01 o 
  -3  15   4      694.33      796.63     61.71 o 
  -2  15   4     4623.00     4526.03    193.77 o 
  -1  15   4       85.89       82.20     30.23 o 
   0  15   4     1805.23     1606.32     75.94 o 
   1  15   4      201.16      243.96     41.39 o 
   2  15   4     2705.90     2519.69    128.49 o 
   3  15   4     1366.70     1421.50     74.35 o 
   4  15   4       47.53       47.27     29.47 o 
   5  15   4       10.86        2.90     23.19 o 
   6  15   4        2.62       20.47     25.51 o 
   7  15   4        2.25        0.00     30.96 o 
   8  15   4     1210.63     1211.65    110.68 o 
   9  15   4     1104.85     1134.24     95.83 o 
  10  15   4      495.75      715.07     83.88 o 
  11  15   4       79.98      143.20     74.54 o 
 -12  16   4     1435.06     1451.35     98.98 o 
 -11  16   4       33.55      107.85     41.82 o 
 -10  16   4       22.98       12.01     32.48 o 
  -9  16   4      553.14      548.26     57.80 o 
  -8  16   4      938.95      964.10     74.93 o 
  -7  16   4      184.28      141.61     40.54 o 
  -6  16   4     5386.07     5307.94    193.37 o 
  -5  16   4       52.09       73.83     34.07 o 
  -4  16   4      104.10       91.88     35.87 o 
  -3  16   4     1497.31     1531.28     79.35 o 
  -2  16   4     6799.87     6923.43    229.72 o 
  -1  16   4      462.57      437.68     78.47 o 
   0  16   4      485.57      524.68     62.09 o 
   1  16   4     1410.35     1514.93     78.32 o 
   2  16   4       26.89       38.73     28.41 o 
   3  16   4        0.92       58.87     29.71 o 
   4  16   4      363.22      461.06     53.85 o 
   5  16   4        1.60       21.50     29.33 o 
   6  16   4     1255.53     1379.85    102.44 o 
   7  16   4        2.18        0.00     32.90 o 
   8  16   4      189.80      198.42     53.39 o 
   9  16   4      283.65      264.20     60.27 o 
  10  16   4      295.32      317.49    101.02 o 
 -11  17   4      360.94      369.40     71.99 o 
 -10  17   4        0.04        0.00     36.32 o 
  -9  17   4     1008.07      959.20     78.91 o 
  -8  17   4        1.17        7.75     30.28 o 
  -7  17   4        6.43        2.37     30.01 o 
  -6  17   4       16.86       31.30     28.86 o 
  -5  17   4     3569.22     3396.21    168.57 o 
  -4  17   4       71.72       28.07     29.78 o 
  -3  17   4     2111.54     2064.41     93.31 o 
  -2  17   4       31.00       57.12     33.96 o 
  -1  17   4     4005.74     3635.31    134.84 o 
   0  17   4        5.02        7.36     30.27 o 
   1  17   4     2552.98     2162.84    135.09 o 
   2  17   4        3.34       36.79     31.12 o 
   3  17   4      255.83      253.03     46.40 o 
   4  17   4       68.04       33.88     31.47 o 
   5  17   4     4783.12     4642.33    294.89 o 
   6  17   4       62.01       68.80     36.50 o 
   7  17   4       60.10       32.35     44.91 o 
   8  17   4      599.88      656.63     94.87 o 
   9  17   4      127.33       99.81     59.51 o 
 -10  18   4       82.76      167.71     58.34 o 
  -9  18   4      347.31      364.04     69.70 o 
  -8  18   4      300.63      271.67     52.89 o 
  -7  18   4       27.49       44.25     36.13 o 
  -6  18   4      778.63      800.66     73.03 o 
  -5  18   4       38.13       23.00     33.21 o 
  -4  18   4      280.66      373.64     55.89 o 
  -3  18   4        3.12        0.00     29.96 o 
  -2  18   4     1012.29     1142.57     89.88 o 
  -1  18   4       17.98        0.00     32.12 o 
   0  18   4     1182.61     1162.90     90.17 o 
   1  18   4      511.61      574.16     69.46 o 
   2  18   4       12.99       23.55     33.70 o 
   3  18   4      165.13      200.56     44.80 o 
   4  18   4        1.66       60.93     36.03 o 
   5  18   4       20.82       87.32     35.97 o 
   6  18   4      102.00      104.65     41.49 o 
   7  18   4      134.20      192.47     62.51 o 
   8  18   4      278.19      323.55     79.98 o 
  -9  19   4      114.22      135.35     63.72 o 
  -8  19   4        9.27       19.15     41.72 o 
  -7  19   4       16.09       24.91     35.09 o 
  -6  19   4       61.13       41.19     35.46 o 
  -5  19   4      356.33      450.90     62.41 o 
  -4  19   4       20.39       17.10     34.67 o 
  -3  19   4     2510.63     2237.83    116.73 o 
  -2  19   4       11.39       11.17     36.04 o 
  -1  19   4      430.15      455.18     69.32 o 
   0  19   4       45.30       86.17     41.24 o 
   1  19   4      141.80      215.66     52.39 o 
   2  19   4       40.99       72.74     40.80 o 
   3  19   4     1902.87     1775.08    135.31 o 
   4  19   4      306.94      294.08     54.43 o 
   5  19   4      494.85      550.48     73.06 o 
   6  19   4        7.37       16.59     34.12 o 
   7  19   4      830.39     1260.96    210.87 o 
  -8  20   4      147.39      246.65    153.94 o 
  -7  20   4      285.81      225.94     72.68 o 
  -6  20   4       19.87        8.36     35.34 o 
  -5  20   4       31.55       41.77     38.34 o 
  -4  20   4      997.48      989.82     94.24 o 
  -3  20   4      229.98      214.46     56.81 o 
  -2  20   4      154.20      111.28     46.09 o 
  -1  20   4      623.00      595.48     78.51 o 
   0  20   4     1044.49     1051.68     94.96 o 
   1  20   4       14.37       23.45     40.27 o 
   2  20   4        0.49       16.85     39.17 o 
   3  20   4      664.99      650.43     79.89 o 
   4  20   4      377.72      421.11     66.52 o 
   5  20   4      581.58      590.92     80.40 o 
   6  20   4      133.61       54.86     69.77 o 
  -6  21   4      187.46      237.83    145.87 o 
  -5  21   4      254.90      233.55    122.19 o 
  -4  21   4        0.44       11.95     62.03 o 
  -3  21   4      220.19      209.70     56.70 o 
  -2  21   4       46.50       62.20     45.93 o 
  -1  21   4        7.96       27.44     39.98 o 
   0  21   4      415.65      443.15     74.05 o 
   1  21   4       73.17       80.03     45.48 o 
   2  21   4        2.11       31.43     39.28 o 
   3  21   4      107.09      104.71     58.77 o 
   4  21   4      914.02     1008.11    169.68 o 
  -1  22   4       12.95       88.43     87.68 o 
 -17   0   5      945.56      973.00    177.62 o 
 -15   0   5       11.35       26.20     58.45 o 
 -13   0   5      272.46      212.23     51.21 o 
 -11   0   5     6583.33     6107.60   1072.89 o 
  -9   0   5      580.98      655.35     95.08 o 
  -7   0   5    12053.58    12754.90    791.83 o 
  -5   0   5     5054.54     4255.05    273.67 o 
  -3   0   5     1492.66     1441.25     93.34 o 
  -1   0   5     1144.67     1520.52    110.42 o 
   1   0   5    32339.51    35773.57   2577.34 o 
   3   0   5     1814.52     1727.73    209.64 o 
   5   0   5    48136.74    49184.77   4789.16 o 
   7   0   5     1453.46     1451.49     78.87 o 
   9   0   5      919.75      843.17     86.42 o 
  11   0   5     2066.48     2041.11    111.72 o 
  13   0   5     1509.26     1397.36    133.55 o 
  15   0   5        0.63        5.90     78.10 o 
 -18   1   5      307.79      263.53    120.43 o 
 -17   1   5      330.47      345.42     73.13 o 
 -16   1   5      428.60      392.77     86.66 o 
 -15   1   5        1.75       30.11     36.56 o 
 -14   1   5       89.37       91.66     30.99 o 
 -13   1   5     4212.94     4518.49    289.31 o 
 -12   1   5      239.34      219.78     28.65 o 
 -11   1   5     4548.79     3500.37    599.70 o 
 -10   1   5     4164.77     3307.16    378.93 o 
  -9   1   5     4131.24     3907.11    298.13 o 
  -8   1   5       36.81       34.39     12.64 o 
  -7   1   5       86.43      131.83     15.93 o 
  -6   1   5    15349.49    16785.66    720.70 o 
  -5   1   5     2327.29     2469.47    121.24 o 
  -4   1   5     5506.55     6384.06    316.15 o 
  -3   1   5     4540.81     4829.77    254.56 o 
  -2   1   5     5788.63     5718.35    407.10 o 
  -1   1   5      889.81      907.22     59.92 o 
   0   1   5      951.12     1071.75     56.60 o 
   1   1   5      866.85      739.80     29.83 o 
   2   1   5     3005.34     3653.23    196.69 o 
   3   1   5        7.62       10.87     11.63 o 
   4   1   5       36.13       25.63     14.01 o 
   5   1   5     3628.76     3347.50    165.01 o 
   6   1   5     1922.92     1972.15    111.36 o 
   7   1   5      138.67      104.55     22.92 o 
   8   1   5     3054.14     2958.95    163.28 o 
   9   1   5     1135.86     1001.49     54.61 o 
  10   1   5      241.37      235.65     36.41 o 
  11   1   5      255.36      212.41     55.46 o 
  12   1   5     1043.88      989.80     73.56 o 
  13   1   5       40.54       12.86     29.87 o 
  14   1   5       50.54       37.03     37.01 o 
  15   1   5      406.00      396.22     68.06 o 
 -18   2   5      115.39       56.69     93.22 o 
 -17   2   5       23.31        1.45     45.80 o 
 -16   2   5      361.31      353.97     65.25 o 
 -15   2   5     1204.81     1286.54     98.77 o 
 -14   2   5      120.95      155.34     33.58 o 
 -13   2   5      311.00      286.73     38.21 o 
 -12   2   5       86.79       67.29     20.81 o 
 -11   2   5     1424.59     1023.09    108.09 o 
 -10   2   5     1700.24     1395.75    179.75 o 
  -9   2   5     1573.98     1406.08    200.36 o 
  -8   2   5     3792.25     3792.23    309.49 o 
  -7   2   5     3560.69     3423.50    158.79 o 
  -6   2   5      759.97      867.11     44.55 o 
  -5   2   5     5858.89     5685.67    206.33 o 
  -4   2   5     1611.47     1652.05     69.57 o 
  -3   2   5     9684.50    10197.11    680.72 o 
  -2   2   5     4859.14     4423.91    274.38 o 
  -1   2   5     8697.43     9209.20    490.63 o 
   0   2   5        1.66        8.45      5.51 o 
   1   2   5     6894.82     7187.75    257.05 o 
   2   2   5     4966.81     4853.59    230.21 o 
   3   2   5    17454.11    19034.23   1108.19 o 
   4   2   5      532.79      564.21     42.85 o 
   5   2   5      253.70      247.90     26.95 o 
   6   2   5      286.94      220.77     28.91 o 
   7   2   5       93.26      116.88     24.55 o 
   8   2   5      212.18      162.62     48.53 o 
   9   2   5     1600.22     1160.11    220.24 o 
  10   2   5      385.21      361.46     41.85 o 
  11   2   5     1781.98     1526.59     69.75 o 
  12   2   5      216.29      214.58     42.14 o 
  13   2   5      138.61      198.89     44.01 o 
  14   2   5      158.75      234.35     53.80 o 
  15   2   5       11.17       12.30     47.67 o 
 -18   3   5      250.15      283.43    117.15 o 
 -17   3   5       57.99       49.35     61.16 o 
 -16   3   5      614.63      650.75    169.56 o 
 -15   3   5        6.86        0.00     33.15 o 
 -14   3   5     2316.04     1627.40    411.46 o 
 -13   3   5       71.08       35.64     19.04 o 
 -12   3   5       25.19        5.01     17.48 o 
 -11   3   5     5088.90     4770.41    256.62 o 
 -10   3   5        4.24        8.64     15.52 o 
  -9   3   5       24.17       13.75     12.11 o 
  -8   3   5    11228.73    11642.83    527.50 o 
  -7   3   5      221.76      234.45     46.73 o 
  -6   3   5        8.80        9.61      8.76 o 
  -5   3   5    34662.25    36418.04   2046.17 o 
  -4   3   5    17671.08    19386.24    835.42 o 
  -3   3   5    18348.32    16437.64   1770.89 o 
  -2   3   5     4345.36     4243.21    234.09 o 
  -1   3   5    23718.52    26427.32   1319.98 o 
   0   3   5    19593.32    20779.69   1195.78 o 
   1   3   5     3022.08     3232.87    133.83 o 
   2   3   5    38712.09    39428.37   2035.19 o 
   3   3   5     3748.42     3408.39    185.83 o 
   4   3   5    11204.55    10959.96    457.84 o 
   5   3   5     1430.37      956.81    156.46 o 
   6   3   5      532.89      362.56     71.26 o 
   7   3   5     4226.38     4068.70    247.99 o 
   8   3   5     1064.89      970.67     58.28 o 
   9   3   5      228.05      218.40     33.78 o 
  10   3   5     3428.23     3113.19    110.84 o 
  11   3   5      672.52      711.44     62.26 o 
  12   3   5     1042.17      901.91     70.39 o 
  13   3   5      126.57      135.54     51.64 o 
  14   3   5      523.62      624.88     88.98 o 
  15   3   5      207.32      248.71     78.27 o 
 -18   4   5      543.00      729.37    179.13 o 
 -17   4   5       18.13       11.69     51.17 o 
 -16   4   5       42.53       84.98     54.70 o 
 -15   4   5       21.12       31.44     48.66 o 
 -14   4   5       30.95       14.96     26.33 o 
 -13   4   5       42.69       58.70     29.05 o 
 -12   4   5     8189.27     7921.15    400.25 o 
 -11   4   5     2205.69     2107.35    127.38 o 
 -10   4   5     3274.94     3238.89    168.72 o 
  -9   4   5     5307.06     5568.67    339.74 o 
  -8   4   5     6161.37     6489.75    389.94 o 
  -7   4   5       17.71       10.32     12.15 o 
  -6   4   5     5179.85     4674.27    686.82 o 
  -5   4   5       73.66       51.10     11.23 o 
  -4   4   5    80529.35    91080.84   4668.32 o 
  -3   4   5     2944.06     2359.09    268.93 o 
  -2   4   5    35046.86    39811.13   1790.71 o 
  -1   4   5     7152.29     7914.03    417.22 o 
   0   4   5    15518.28    14525.32    653.73 o 
   1   4   5     5296.74     5548.06    188.40 o 
   2   4   5      607.02      697.78     33.08 o 
   3   4   5     4222.06     3648.20    177.77 o 
   4   4   5       39.21       58.87     12.59 o 
   5   4   5     1099.76     1027.43     45.03 o 
   6   4   5    11071.61    11427.22    434.16 o 
   7   4   5     1227.50     1204.09     59.77 o 
   8   4   5      530.02      569.18     43.17 o 
   9   4   5     1528.10     1359.97     61.70 o 
  10   4   5     1851.84     1805.94     81.42 o 
  11   4   5       29.49       59.05     28.56 o 
  12   4   5       74.98      111.73     39.68 o 
  13   4   5        2.73        5.61     32.07 o 
  14   4   5      382.41      340.32     63.34 o 
  15   4   5       94.93       59.71     80.87 o 
 -17   5   5        2.11       14.30     49.93 o 
 -16   5   5      151.13      177.74     66.83 o 
 -15   5   5       42.15      136.20     47.35 o 
 -14   5   5     1282.90      951.53    179.59 o 
 -13   5   5       54.95       61.33     28.86 o 
 -12   5   5      675.87      640.53     45.05 o 
 -11   5   5     2106.70     2037.25    119.20 o 
 -10   5   5     2023.15     2050.75    117.08 o 
  -9   5   5       27.04       14.22     15.39 o 
  -8   5   5     2860.39     2888.91    144.63 o 
  -7   5   5     6474.72     6023.11    230.57 o 
  -6   5   5     1436.43     1285.24     56.54 o 
  -5   5   5      222.14      249.10     20.68 o 
  -4   5   5    11494.17    12054.95    477.85 o 
  -3   5   5    10593.08    12665.43    643.53 o 
  -2   5   5     1438.29     1455.46     86.19 o 
  -1   5   5     6033.16     6187.49    511.06 o 
   0   5   5     1403.09     1485.42     87.27 o 
   1   5   5     2252.82     2340.00     73.53 o 
   2   5   5     1463.48     1193.73     34.60 o 
   3   5   5     6501.20     5825.26    459.00 o 
   4   5   5    11349.54    10491.12    477.24 o 
   5   5   5     3114.83     2989.69     96.51 o 
   6   5   5       24.06       18.31     19.18 o 
   7   5   5    10208.32    10237.24    411.98 o 
   8   5   5      252.70      198.61     30.28 o 
   9   5   5       25.21        9.84     24.03 o 
  10   5   5     1342.41     1424.83    220.15 o 
  11   5   5      254.02      248.28     50.52 o 
  12   5   5       13.46        1.85     31.25 o 
  13   5   5      959.84      986.45     89.54 o 
  14   5   5       12.88       47.44     38.94 o 
  15   5   5       51.96       35.52    117.91 o 
 -17   6   5      167.24      177.12     76.77 o 
 -16   6   5       49.13      123.67     50.17 o 
 -15   6   5     2897.03     2876.97    300.97 o 
 -14   6   5     1402.48     1537.44     82.04 o 
 -13   6   5     1732.33     1917.05    104.13 o 
 -12   6   5     2142.47     2065.75    102.29 o 
 -11   6   5     2299.83     2242.43     98.25 o 
 -10   6   5     4455.16     4575.54    151.88 o 
  -9   6   5     1435.30     1265.76     70.81 o 
  -8   6   5      236.35      259.19     28.34 o 
  -7   6   5    14154.06    14175.72    542.07 o 
  -6   6   5      174.07      182.02     20.44 o 
  -5   6   5     2848.02     2288.56    104.02 o 
  -4   6   5        8.28       21.87      9.75 o 
  -3   6   5      276.37      276.06     18.32 o 
  -2   6   5     5949.28     5379.50    229.44 o 
  -1   6   5    17530.88    17658.98    697.32 o 
   0   6   5      116.29       87.40     19.97 o 
   1   6   5     1982.76     1965.39    141.72 o 
   2   6   5     7752.11     9188.94    400.01 o 
   3   6   5     9075.84     8933.34    354.46 o 
   4   6   5     4711.42     4941.19    163.47 o 
   5   6   5     4180.85     4282.28    163.51 o 
   6   6   5     1645.77     1854.36     82.12 o 
   7   6   5      293.88      341.02     34.97 o 
   8   6   5      137.45      158.55     32.31 o 
   9   6   5     1144.08     1062.64    114.58 o 
  10   6   5       83.73       94.33     38.73 o 
  11   6   5      400.01      392.23     60.35 o 
  12   6   5        5.60       33.24     35.63 o 
  13   6   5        4.70       24.79     37.27 o 
  14   6   5       58.83      116.90     47.44 o 
 -17   7   5       22.26        0.00     86.16 o 
 -16   7   5        1.51        6.92     49.23 o 
 -15   7   5       47.08       87.12     48.92 o 
 -14   7   5      439.67      444.04     70.90 o 
 -13   7   5      869.13     1000.30     63.24 o 
 -12   7   5      111.84       98.35     29.38 o 
 -11   7   5     4269.97     4036.89    122.57 o 
 -10   7   5     1250.62     1253.31     57.69 o 
  -9   7   5     1485.52     1377.34     59.88 o 
  -8   7   5     2890.25     2866.81     69.78 o 
  -7   7   5     1918.60     1842.08     52.04 o 
  -6   7   5     8793.22     9244.94    299.30 o 
  -5   7   5        7.63       14.91     11.43 o 
  -4   7   5     4941.29     5011.86    194.60 o 
  -3   7   5    35836.57    36488.69   1359.22 o 
  -2   7   5     1030.78      984.46     41.04 o 
  -1   7   5    15964.41    15944.59    621.42 o 
   0   7   5       96.19      104.27     14.89 o 
   1   7   5    11482.94    12304.57    757.70 o 
   2   7   5     4885.44     4956.31    141.18 o 
   3   7   5      152.36      157.76     18.20 o 
   4   7   5       59.98       50.73     14.50 o 
   5   7   5    14603.13    14898.93    528.20 o 
   6   7   5     8608.83     8654.55    309.63 o 
   7   7   5     3234.10     3185.23    255.02 o 
   8   7   5      223.19      279.55     47.94 o 
   9   7   5     4802.34     4843.04    375.46 o 
  10   7   5      839.46      800.75     76.13 o 
  11   7   5        1.45       28.63     32.76 o 
  12   7   5      686.51      730.91     84.11 o 
  13   7   5      137.99       97.42     43.45 o 
  14   7   5        2.47        0.00     36.94 o 
 -17   8   5     1999.70     1978.74    256.48 o 
 -16   8   5       27.48       61.15     58.48 o 
 -15   8   5      713.94      762.94    111.63 o 
 -14   8   5       31.24       66.13     54.42 o 
 -13   8   5     1606.87     1725.12     78.98 o 
 -12   8   5      210.26      229.89     35.58 o 
 -11   8   5      694.72      842.39     54.73 o 
 -10   8   5     1061.17     1073.54     56.85 o 
  -9   8   5       93.83      109.42     25.75 o 
  -8   8   5     1451.63     1308.15     59.39 o 
  -7   8   5     5480.14     5660.44    164.16 o 
  -6   8   5      113.03      111.21     19.18 o 
  -5   8   5    10273.24    10171.69    293.77 o 
  -4   8   5     1297.29     1278.42     39.83 o 
  -3   8   5      460.06      475.76     24.42 o 
  -2   8   5     5647.38     5485.48    162.42 o 
  -1   8   5     1181.26     1213.28     47.71 o 
   0   8   5     2999.91     3300.40    121.09 o 
   1   8   5    15688.79    17187.41    511.53 o 
   2   8   5      862.57      793.20     93.92 o 
   3   8   5       60.12       52.73     14.73 o 
   4   8   5      170.57      242.23     23.23 o 
   5   8   5       85.84       61.31     19.31 o 
   6   8   5     2300.02     2251.61    104.62 o 
   7   8   5      855.62      875.40     67.58 o 
   8   8   5      602.62      604.02     63.91 o 
   9   8   5      239.09      283.40     52.24 o 
  10   8   5      868.87      928.14     81.04 o 
  11   8   5     1668.92     1700.43     99.39 o 
  12   8   5      116.65      124.80     48.61 o 
  13   8   5      769.27      807.19     87.48 o 
  14   8   5       13.26       31.79     64.64 o 
 -16   9   5      488.61      447.84    155.70 o 
 -15   9   5       62.80       35.99     51.55 o 
 -14   9   5      411.97      474.12     65.54 o 
 -13   9   5      687.45      689.24     62.26 o 
 -12   9   5      651.51      636.41     53.36 o 
 -11   9   5        1.63        0.00     20.48 o 
 -10   9   5     2499.97     2543.00    168.71 o 
  -9   9   5      101.71      127.53     30.87 o 
  -8   9   5       25.45       39.13     21.23 o 
  -7   9   5      837.06      800.65     49.48 o 
  -6   9   5     8247.09     7965.06    256.13 o 
  -5   9   5      125.73      100.36     21.89 o 
  -4   9   5     1353.02     1394.16     37.76 o 
  -3   9   5     4646.54     4342.94    143.99 o 
  -2   9   5      382.94      376.21     24.32 o 
  -1   9   5     2044.03     2033.34     70.10 o 
   0   9   5     3190.89     3476.50    123.94 o 
   1   9   5     1743.48     1572.86    116.95 o 
   2   9   5        4.31       18.02     12.89 o 
   3   9   5     1196.00     1197.91     60.63 o 
   4   9   5      313.47      326.34     29.82 o 
   5   9   5       86.12       78.17     21.34 o 
   6   9   5      512.20      470.62     44.80 o 
   7   9   5     1269.38     1317.46    121.13 o 
   8   9   5     2052.87     2057.44    193.97 o 
   9   9   5     1782.56     1801.33    245.61 o 
  10   9   5        1.03       63.64     35.05 o 
  11   9   5       51.34       47.15     37.66 o 
  12   9   5      338.17      450.15    108.29 o 
  13   9   5      145.18      161.13     55.04 o 
 -16  10   5        7.99       26.71     83.14 o 
 -15  10   5      941.44      585.96    111.16 o 
 -14  10   5      767.58      618.80     84.67 o 
 -13  10   5      263.28      361.41     55.75 o 
 -12  10   5      596.23      597.24     59.20 o 
 -11  10   5      375.92      414.65     45.56 o 
 -10  10   5     1198.77     1051.95     81.97 o 
  -9  10   5     3198.78     2991.18     94.69 o 
  -8  10   5     1874.18     1948.06     73.06 o 
  -7  10   5     4667.85     4510.97    135.97 o 
  -6  10   5     1732.73     1821.24     94.76 o 
  -5  10   5     1704.86     1836.28     89.99 o 
  -4  10   5      549.51      492.26     36.44 o 
  -3  10   5     1815.06     1827.80     67.72 o 
  -2  10   5     2156.50     2251.97     86.58 o 
  -1  10   5     4424.23     4831.15    159.37 o 
   0  10   5       13.24       36.24     14.34 o 
   1  10   5      414.51      438.22     31.72 o 
   2  10   5     5173.25     5508.41    163.51 o 
   3  10   5     6363.51     5954.92    210.38 o 
   4  10   5     2360.08     2290.48     81.86 o 
   5  10   5      201.82      208.67     31.17 o 
   6  10   5     1016.85     1120.43     62.64 o 
   7  10   5      683.86      752.48     68.51 o 
   8  10   5     4255.91     4209.05    366.55 o 
   9  10   5        9.56       35.69     33.12 o 
  10  10   5      249.50      248.65     52.60 o 
  11  10   5      319.90      312.57     63.06 o 
  12  10   5       69.16       62.16     45.23 o 
  13  10   5      133.75      151.29     55.39 o 
 -16  11   5      432.64      361.28    143.10 o 
 -15  11   5       12.26        0.00     47.31 o 
 -14  11   5      760.25      650.41    111.56 o 
 -13  11   5      282.02      349.14     58.27 o 
 -12  11   5       32.94       43.39     34.86 o 
 -11  11   5      883.34      847.28     68.33 o 
 -10  11   5      771.09      770.64     62.41 o 
  -9  11   5      617.03      540.48     47.97 o 
  -8  11   5     9386.82     9166.76    338.18 o 
  -7  11   5     3097.41     2822.00    110.74 o 
  -6  11   5     2192.53     1930.85     67.45 o 
  -5  11   5      213.90      159.90     27.95 o 
  -4  11   5      611.52      601.16     40.55 o 
  -3  11   5     1569.71     1588.12     56.61 o 
  -2  11   5     6639.90     6978.72    144.96 o 
  -1  11   5      554.61      490.40     31.19 o 
   0  11   5    12770.24    12762.72    506.59 o 
   1  11   5      243.05      268.83     28.68 o 
   2  11   5     5660.95     5563.86    235.13 o 
   3  11   5       57.32       87.63     21.37 o 
   4  11   5     6341.84     4851.04    812.03 o 
   5  11   5       93.81      100.53     25.57 o 
   6  11   5      210.07      185.23     36.88 o 
   7  11   5      507.93      503.00     62.20 o 
   8  11   5      296.50      265.72     52.47 o 
   9  11   5      365.25      407.71     62.61 o 
  10  11   5     1203.65     1320.37    117.31 o 
  11  11   5       48.89       36.92     40.06 o 
  12  11   5      166.40      216.61     60.46 o 
 -15  12   5      122.53      159.33     63.30 o 
 -14  12   5       23.81       10.91     50.61 o 
 -13  12   5      175.59      197.90     52.13 o 
 -12  12   5      876.40      847.58     89.38 o 
 -11  12   5       63.85       45.98     32.88 o 
 -10  12   5     1212.54     1269.25     68.37 o 
  -9  12   5      519.07      564.46     51.03 o 
  -8  12   5     3121.16     3000.48    119.07 o 
  -7  12   5        7.91        0.00     20.87 o 
  -6  12   5      677.46      689.58     48.17 o 
  -5  12   5       26.11       11.13     19.34 o 
  -4  12   5      108.58      151.70     27.84 o 
  -3  12   5      353.93      396.16     36.56 o 
  -2  12   5     1325.65     1199.82     47.64 o 
  -1  12   5        5.69        3.04     19.32 o 
   0  12   5     8759.04     8666.87    302.07 o 
   1  12   5       23.43       37.37     18.47 o 
   2  12   5       84.90       86.82     21.86 o 
   3  12   5      948.17      854.03    106.23 o 
   4  12   5       78.88       86.95     24.57 o 
   5  12   5      141.09      212.13     33.32 o 
   6  12   5     2862.08     2753.81    171.10 o 
   7  12   5        1.14        0.99     33.64 o 
   8  12   5      177.92      198.99     47.52 o 
   9  12   5      597.22      540.49     71.46 o 
  10  12   5      123.90      105.38     43.61 o 
  11  12   5      377.25      378.85     66.62 o 
  12  12   5      434.59      382.94     70.76 o 
 -14  13   5      572.62      634.12    112.53 o 
 -13  13   5        0.13       60.91     35.55 o 
 -12  13   5      455.19      470.45     60.32 o 
 -11  13   5     2462.00     2538.49    154.09 o 
 -10  13   5      187.93      183.91     37.37 o 
  -9  13   5       41.39       37.28     27.18 o 
  -8  13   5     1357.34     1434.66     69.01 o 
  -7  13   5     1029.21      946.04     58.98 o 
  -6  13   5     1659.41     1566.69     66.71 o 
  -5  13   5     4720.90     4624.81    126.97 o 
  -4  13   5     1166.49     1137.00     56.95 o 
  -3  13   5      151.49      186.20     35.05 o 
  -2  13   5      822.91      726.92     53.70 o 
  -1  13   5     1766.52     1908.88     67.76 o 
   0  13   5     4245.43     3620.46    289.63 o 
   1  13   5      527.97      605.15     45.32 o 
   2  13   5      680.36      740.62     44.64 o 
   3  13   5      192.45      200.59     33.30 o 
   4  13   5      689.29      752.78     93.82 o 
   5  13   5       18.92       58.12     23.03 o 
   6  13   5      199.60      183.95     38.92 o 
   7  13   5      580.54      570.85     68.74 o 
   8  13   5      150.33      130.22     42.34 o 
   9  13   5      157.08      183.89     51.65 o 
  10  13   5      470.66      563.33     75.89 o 
  11  13   5        1.48        0.00     39.47 o 
 -14  14   5      145.48      105.26     72.55 o 
 -13  14   5      163.49      204.50     48.22 o 
 -12  14   5      293.62      322.27     68.15 o 
 -11  14   5       25.50       31.71     32.93 o 
 -10  14   5      489.91      506.04     67.53 o 
  -9  14   5      935.57      892.64     63.31 o 
  -8  14   5       17.78       16.42     25.28 o 
  -7  14   5     5283.93     5147.91    152.63 o 
  -6  14   5       58.21       64.09     26.00 o 
  -5  14   5     4120.78     3958.98    114.33 o 
  -4  14   5      498.92      557.76     52.97 o 
  -3  14   5     1897.99     1831.26     83.91 o 
  -2  14   5     3874.38     3852.82    144.48 o 
  -1  14   5     2880.46     2913.95     95.27 o 
   0  14   5       11.67       13.81     22.32 o 
   1  14   5      737.33      753.12     51.06 o 
   2  14   5     4589.53     4352.40    239.36 o 
   3  14   5     5477.81     5450.58    219.52 o 
   4  14   5      725.34      675.24     65.65 o 
   5  14   5      310.06      367.59     42.75 o 
   6  14   5       81.43      154.89     39.09 o 
   7  14   5        9.14        4.53     32.03 o 
   8  14   5     1521.89     1784.75    218.81 o 
   9  14   5     1335.33     1488.21    123.24 o 
  10  14   5      306.88      383.72     76.58 o 
  11  14   5      320.50      357.41     76.81 o 
 -13  15   5      904.34      872.60     91.12 o 
 -12  15   5      208.75      173.48     56.83 o 
 -11  15   5      906.83      966.43     80.13 o 
 -10  15   5      440.90      472.75     75.44 o 
  -9  15   5     3102.45     2956.79    117.60 o 
  -8  15   5      945.95      925.00     71.57 o 
  -7  15   5       16.61       20.12     25.94 o 
  -6  15   5       13.21        5.01     26.39 o 
  -5  15   5      448.14      412.19     51.85 o 
  -4  15   5     1832.45     1737.60    117.48 o 
  -3  15   5     6655.79     6427.00    270.71 o 
  -2  15   5      444.27      482.88     52.20 o 
  -1  15   5     2806.94     2340.27    149.43 o 
   0  15   5     1176.69     1131.76     69.18 o 
   1  15   5      199.32      248.13     41.24 o 
   2  15   5      494.66      602.45     55.82 o 
   3  15   5      453.12      492.65     53.85 o 
   4  15   5     2256.14     2303.15    142.82 o 
   5  15   5     3483.46     2693.64    385.65 o 
   6  15   5       61.35       53.46     33.54 o 
   7  15   5     1048.76     1095.01    117.55 o 
   8  15   5      143.27      208.82     52.93 o 
   9  15   5      768.65      849.91     89.29 o 
  10  15   5      423.73      524.71     77.66 o 
  11  15   5       93.29      222.72    124.71 o 
 -12  16   5      307.92      371.54     61.78 o 
 -11  16   5       31.33       22.24     36.51 o 
 -10  16   5      809.02      792.66     75.43 o 
  -9  16   5       26.22       17.34     35.98 o 
  -8  16   5      664.65      631.90     65.36 o 
  -7  16   5      400.54      382.62     54.40 o 
  -6  16   5      440.39      554.27     60.19 o 
  -5  16   5     1845.25     1713.54     85.10 o 
  -4  16   5      645.69      701.77     62.59 o 
  -3  16   5       31.24       12.83     29.69 o 
  -2  16   5     1808.57     1915.86     87.54 o 
  -1  16   5      741.45      503.50    148.28 o 
   0  16   5        0.84       17.06     30.85 o 
   1  16   5     3188.04     3107.41    158.33 o 
   2  16   5      316.26      379.75     50.31 o 
   3  16   5       84.66       90.89     34.81 o 
   4  16   5     2111.45     1903.08    116.64 o 
   5  16   5      731.38      680.86     64.06 o 
   6  16   5       15.08       26.83     45.41 o 
   7  16   5      252.58      248.05     53.77 o 
   8  16   5        2.84        3.08     37.44 o 
   9  16   5       15.38        9.01     40.21 o 
  10  16   5        0.01        0.00     83.14 o 
 -12  17   5      373.32      335.13     77.45 o 
 -11  17   5       53.45      104.80     48.16 o 
 -10  17   5      124.53      120.67     53.97 o 
  -9  17   5       65.34       58.29     42.34 o 
  -8  17   5      287.55      231.71     56.01 o 
  -7  17   5       61.35       41.02     32.31 o 
  -6  17   5     1503.05     1594.75     87.26 o 
  -5  17   5      136.25      168.20     43.22 o 
  -4  17   5      182.99      196.08     43.99 o 
  -3  17   5      278.42      244.18     47.46 o 
  -2  17   5     1732.45     1918.09    102.85 o 
  -1  17   5      352.34      263.23     53.59 o 
   0  17   5     1143.80     1142.02     88.29 o 
   1  17   5       11.47       54.25     36.17 o 
   2  17   5     1513.54     1570.35     86.58 o 
   3  17   5        5.69       15.58     28.12 o 
   4  17   5      174.71      253.06     47.33 o 
   5  17   5      127.58      221.21     45.70 o 
   6  17   5      357.44      422.14     78.64 o 
   7  17   5      677.47      833.56    132.99 o 
   8  17   5      970.95     1133.78    130.81 o 
 -10  18   5      515.93      629.19     84.10 o 
  -9  18   5        2.50        0.00     40.38 o 
  -8  18   5        1.75        0.00     37.47 o 
  -7  18   5      117.32      145.45     48.70 o 
  -6  18   5     1248.17     1201.56     84.09 o 
  -5  18   5      636.23      698.20     68.61 o 
  -4  18   5     2412.81     2410.90    156.39 o 
  -3  18   5      212.42      213.01     46.35 o 
  -2  18   5     3883.38     3595.52    138.64 o 
  -1  18   5      174.90      224.01     50.68 o 
   0  18   5      109.93      141.74     44.56 o 
   1  18   5      660.90      567.61     69.58 o 
   2  18   5      154.34      186.55     49.93 o 
   3  18   5      638.06      698.23     75.96 o 
   4  18   5      280.01      290.22     50.08 o 
   5  18   5       16.27       49.13     35.26 o 
   6  18   5      268.57      222.14     62.10 o 
   7  18   5      210.02      212.17     63.96 o 
  -9  19   5      201.08      176.91     64.18 o 
  -8  19   5      344.97      312.03     64.69 o 
  -7  19   5       92.95      175.44     53.93 o 
  -6  19   5       17.53       10.35     40.07 o 
  -5  19   5       21.38       57.46     38.30 o 
  -4  19   5     1372.11     1357.23     89.72 o 
  -3  19   5      875.29      991.60     90.70 o 
  -2  19   5       31.93       69.40     40.27 o 
  -1  19   5       37.08       63.57     39.15 o 
   0  19   5      203.00      221.98     51.89 o 
   1  19   5      153.33      200.47     52.38 o 
   2  19   5      316.20      396.26     65.59 o 
   3  19   5       15.69       17.76     36.11 o 
   4  19   5     1079.97      933.60     87.87 o 
   5  19   5      437.28      538.48     64.42 o 
   6  19   5        0.44        0.00     51.39 o 
   7  19   5       24.52      193.74    119.67 o 
  -7  20   5       93.38       37.54    116.65 o 
  -6  20   5      111.19      184.13     58.80 o 
  -5  20   5       15.14       44.60     43.44 o 
  -4  20   5      999.20     1037.02     95.99 o 
  -3  20   5      121.97      155.97     51.03 o 
  -2  20   5       27.24        0.00     39.47 o 
  -1  20   5       87.39       51.59     47.18 o 
   0  20   5      515.92      456.70     70.01 o 
   1  20   5      140.90      130.90     48.22 o 
   2  20   5      593.47      613.21     79.03 o 
   3  20   5      298.25      341.03     65.87 o 
   4  20   5      104.42       69.77     47.96 o 
   5  20   5       11.15       57.25     47.38 o 
  -3  21   5       53.87       60.71     45.13 o 
  -2  21   5        2.89        0.00     39.42 o 
  -1  21   5      779.70      808.24     90.27 o 
   0  21   5      112.77      183.90     53.79 o 
   1  21   5        0.01        0.00     45.44 o 
   2  21   5      776.80      670.35     95.46 o 
   3  21   5       98.43       65.24     53.87 o 
 -18   0   6     1059.81     1131.47    196.26 o 
 -14   0   6      713.31      388.02    165.14 o 
 -12   0   6      207.37      214.81     45.46 o 
 -10   0   6     7236.45     6960.48    608.71 o 
  -8   0   6      483.65      521.81     61.09 o 
  -6   0   6     3402.48     3523.39    228.22 o 
  -4   0   6    21760.89    25336.16   1399.86 o 
  -2   0   6     1235.27     1186.36    180.88 o 
   0   0   6      181.39      215.72     21.89 o 
   2   0   6     1709.93     1827.56    221.74 o 
   4   0   6        9.03       13.15     21.96 o 
   6   0   6     2942.85     2857.78    117.28 o 
   8   0   6     4398.47     4357.25    206.49 o 
  10   0   6      347.76      327.40     59.77 o 
  12   0   6     1044.66     1017.52    101.05 o 
  14   0   6       83.65      113.58     63.61 o 
 -18   1   6       61.50      165.53     96.49 o 
 -17   1   6      537.95      485.35     99.41 o 
 -15   1   6      191.86      190.29     54.93 o 
 -14   1   6     2693.52     2165.16    358.92 o 
 -13   1   6        0.60       20.42     20.71 o 
 -12   1   6      552.21      418.41     80.08 o 
 -11   1   6     3402.52     3301.69    173.25 o 
 -10   1   6      432.64      469.05     31.04 o 
  -9   1   6     1224.07     1227.17     60.57 o 
  -8   1   6     5269.80     5138.38    240.91 o 
  -7   1   6      321.21      358.00     22.17 o 
  -6   1   6    12929.95    12192.76    441.88 o 
  -5   1   6     2096.19     2138.90    102.93 o 
  -4   1   6     4257.71     3808.78    223.82 o 
  -3   1   6     2434.59     2146.64    163.40 o 
  -2   1   6     4843.49     4679.93    275.13 o 
  -1   1   6     3092.30     3214.07    158.00 o 
   0   1   6     6518.19     7560.98    353.01 o 
   1   1   6     1277.11      979.17     47.32 o 
   2   1   6     8741.20    10533.77    572.24 o 
   3   1   6     1088.94     1189.07     68.14 o 
   4   1   6     8608.61     9258.47    515.94 o 
   5   1   6     9161.32     8935.51    395.06 o 
   6   1   6       58.77       30.02     18.55 o 
   7   1   6       51.12       64.22     21.14 o 
   8   1   6      490.05      532.32     43.22 o 
   9   1   6       25.71       20.09     20.82 o 
  10   1   6     1423.54     1339.51     66.93 o 
  11   1   6        9.90        3.69     25.60 o 
  12   1   6     1223.60     1165.83     78.48 o 
  13   1   6        2.69        5.27     28.10 o 
  14   1   6      175.93      185.48     50.13 o 
  15   1   6      230.07      380.93    123.45 o 
 -18   2   6      141.92      115.89     98.51 o 
 -17   2   6      224.16      226.24    104.56 o 
 -16   2   6        4.34       31.05     47.64 o 
 -15   2   6      490.63      453.90     81.61 o 
 -14   2   6        0.79        0.00     22.45 o 
 -13   2   6      620.73      715.03     51.98 o 
 -12   2   6     5311.48     5192.38    325.49 o 
 -11   2   6      667.55      553.10     89.16 o 
 -10   2   6       55.45       51.41     17.90 o 
  -9   2   6      391.11      402.57     26.92 o 
  -8   2   6     4886.29     4906.05    204.76 o 
  -7   2   6    12444.83    13226.16    576.81 o 
  -6   2   6     1542.54     1902.26     79.76 o 
  -5   2   6      920.46     1079.70     50.00 o 
  -4   2   6     3421.63     4684.35    284.66 o 
  -3   2   6     3048.75     3090.02    218.07 o 
  -2   2   6     2969.96     2925.52    219.85 o 
  -1   2   6      836.04      879.48     44.85 o 
   0   2   6     7762.94     7411.26    347.60 o 
   1   2   6     2661.59     2524.74    121.63 o 
   2   2   6     4271.12     4099.39    245.98 o 
   3   2   6    16616.96    15736.17    972.33 o 
   4   2   6     4916.02     5453.48    336.85 o 
   5   2   6    17434.12    16999.78    723.01 o 
   6   2   6     4646.34     4406.83    154.83 o 
   7   2   6      302.56      350.33     35.89 o 
   8   2   6      361.51      287.46     34.98 o 
   9   2   6      168.74      191.47     32.78 o 
  10   2   6     2864.63     2157.38    351.23 o 
  11   2   6     1297.38      918.70    159.47 o 
  12   2   6       13.88        0.00     26.70 o 
  13   2   6      123.27      148.21     40.53 o 
  14   2   6        0.45       21.31     46.74 o 
  15   2   6      479.10      639.17    169.05 o 
 -18   3   6      428.20      529.58    157.72 o 
 -17   3   6      170.31       65.25     91.20 o 
 -16   3   6        3.82       15.12     57.19 o 
 -15   3   6      172.92      149.75     52.21 o 
 -14   3   6        1.56        1.09     26.26 o 
 -13   3   6     1986.49     2043.15     97.66 o 
 -12   3   6     2968.20     2914.48    156.50 o 
 -11   3   6     2697.81     2592.76    170.97 o 
 -10   3   6     5073.67     3682.26    693.48 o 
  -9   3   6    12337.85    13639.77    707.35 o 
  -8   3   6     1987.61     1623.40    222.73 o 
  -7   3   6     5511.57     5056.55    575.53 o 
  -6   3   6      557.40      524.87     66.76 o 
  -5   3   6     1210.01     1042.27    116.19 o 
  -4   3   6    12207.14    12983.10    892.17 o 
  -3   3   6       51.11      111.50     13.58 o 
  -2   3   6     5511.04     6248.24    341.01 o 
  -1   3   6    17168.31    17799.13    985.07 o 
   0   3   6      688.45      558.68     68.68 o 
   1   3   6      325.30      266.46     17.30 o 
   2   3   6    21579.13    21637.53    972.22 o 
   3   3   6      945.25      970.35     66.47 o 
   4   3   6     1515.72     1498.46     81.19 o 
   5   3   6     5470.71     5404.61    236.70 o 
   6   3   6     2655.84     2401.36    113.46 o 
   7   3   6      211.86      153.56     34.61 o 
   8   3   6      861.03      721.69    135.36 o 
   9   3   6     2519.42     2304.92    138.75 o 
  10   3   6      576.03      592.66     51.21 o 
  11   3   6      117.43       97.64     34.18 o 
  12   3   6       26.57        0.00     29.83 o 
  13   3   6       87.53      126.23     50.03 o 
  14   3   6        4.79        0.00     36.72 o 
 -17   4   6       11.82        0.00     78.35 o 
 -16   4   6      436.75      406.13    132.27 o 
 -15   4   6     2171.48     2108.85    148.63 o 
 -14   4   6      374.90      467.90     59.62 o 
 -13   4   6     2473.96     2490.08    107.43 o 
 -12   4   6      806.86      872.84     54.48 o 
 -11   4   6     7643.18     7847.43    385.83 o 
 -10   4   6      101.18      147.73     24.57 o 
  -9   4   6     1716.48     1454.02    209.25 o 
  -8   4   6      152.98      122.32     19.71 o 
  -7   4   6     1184.55     1182.70     61.48 o 
  -6   4   6     1198.90     1612.14     82.37 o 
  -5   4   6    40667.78    42583.71   1892.06 o 
  -4   4   6        4.13       36.83      9.68 o 
  -3   4   6    11431.96    10148.19   1263.43 o 
  -2   4   6     2146.86     2133.92    139.45 o 
  -1   4   6     4303.39     3442.06    461.75 o 
   0   4   6     3814.64     4206.02    186.28 o 
   1   4   6     2780.26     2697.78    120.08 o 
   2   4   6     3417.51     3292.75    130.20 o 
   3   4   6    23287.11    22781.85   1027.39 o 
   4   4   6      957.26      936.85     51.52 o 
   5   4   6     3199.46     3002.38    156.51 o 
   6   4   6      281.06      299.58     45.37 o 
   7   4   6      820.79      809.99     48.42 o 
   8   4   6        7.07       12.94     19.49 o 
   9   4   6     3678.34     3755.05    228.78 o 
  10   4   6      135.40      139.55     35.07 o 
  11   4   6      403.97      384.42     51.09 o 
  12   4   6        5.78       21.59     33.09 o 
  13   4   6     1010.44     1043.74     92.33 o 
  14   4   6        0.03        0.00     39.15 o 
 -17   5   6       45.04       30.67     52.44 o 
 -16   5   6      816.18     1105.01    176.61 o 
 -15   5   6      134.16       68.24     51.24 o 
 -14   5   6      149.97      228.35     50.20 o 
 -13   5   6      213.20      202.33     39.73 o 
 -12   5   6     1070.74     1114.93     73.91 o 
 -11   5   6     1023.81      998.34     48.90 o 
 -10   5   6      925.45      946.47     65.33 o 
  -9   5   6     3533.15     3128.05    131.22 o 
  -8   5   6      858.31      887.42     43.04 o 
  -7   5   6     7984.52     7793.47    460.77 o 
  -6   5   6     2244.31     1653.37    260.70 o 
  -5   5   6     3398.04     2962.90    306.28 o 
  -4   5   6     2444.13     1514.36    195.72 o 
  -3   5   6     5439.76     4100.42    451.99 o 
  -2   5   6       68.50       56.37     10.42 o 
  -1   5   6    12939.79    12879.46    595.00 o 
   0   5   6     2122.03     1819.66     94.56 o 
   1   5   6    11279.63    12323.29    444.15 o 
   2   5   6     4386.08     4369.03    138.87 o 
   3   5   6      333.43      307.57     21.99 o 
   4   5   6        1.31       21.04     11.30 o 
   5   5   6     9043.78     8734.09    310.28 o 
   6   5   6       14.40        0.00     18.32 o 
   7   5   6     1535.00     1502.65     83.39 o 
   8   5   6       17.58       66.17     22.64 o 
   9   5   6     3522.49     3649.88    149.22 o 
  10   5   6      406.30      458.28     62.72 o 
  11   5   6      788.70      822.18     79.13 o 
  12   5   6      333.43      296.58     57.55 o 
  13   5   6        2.53        0.00     34.80 o 
  14   5   6      389.46      394.69     68.26 o 
 -17   6   6      125.89      153.16     69.94 o 
 -16   6   6      126.99      148.92     53.15 o 
 -15   6   6      356.19      449.28     76.50 o 
 -14   6   6      917.50      876.67     77.70 o 
 -13   6   6     1433.58     1547.58     88.83 o 
 -12   6   6     1181.43     1283.00     67.59 o 
 -11   6   6        6.47       26.96     21.66 o 
 -10   6   6     1074.13     1197.91     49.22 o 
  -9   6   6     1718.53     1749.70     71.34 o 
  -8   6   6    10143.60     9835.63    518.03 o 
  -7   6   6    14671.95    15006.84    553.89 o 
  -6   6   6     1190.41     1435.38     79.90 o 
  -5   6   6     5664.18     5341.76    281.83 o 
  -4   6   6     2892.61     2677.00    141.49 o 
  -3   6   6    18313.54    18408.59    852.19 o 
  -2   6   6    22214.33    22625.42   1002.36 o 
  -1   6   6      177.95      205.55     30.81 o 
   0   6   6    16190.43    17124.45    627.69 o 
   1   6   6      368.74      449.12     26.89 o 
   2   6   6     4828.87     4846.10    182.31 o 
   3   6   6      714.84      718.90     83.31 o 
   4   6   6      336.66      344.10     24.83 o 
   5   6   6      458.92      360.12     29.25 o 
   6   6   6     7047.87     6753.15    256.65 o 
   7   6   6      733.23      761.27     47.91 o 
   8   6   6     1686.54     1792.30     77.05 o 
   9   6   6       32.06       44.83     32.48 o 
  10   6   6     2531.47     2404.08    181.06 o 
  11   6   6      904.18      986.32     85.50 o 
  12   6   6      232.88      286.65     58.41 o 
  13   6   6        3.39       32.02     40.61 o 
  14   6   6       45.54       20.30     52.09 o 
 -17   7   6      268.37      335.76     91.62 o 
 -16   7   6      349.29      372.77     76.78 o 
 -15   7   6      271.72      289.77     80.43 o 
 -14   7   6     1746.80     1978.26    189.65 o 
 -13   7   6       39.22       15.01     30.06 o 
 -12   7   6      343.33      397.20     54.23 o 
 -11   7   6      332.48      303.05     38.12 o 
 -10   7   6      172.25      171.16     31.22 o 
  -9   7   6     1925.41     1797.06    108.63 o 
  -8   7   6        0.79        3.30     13.95 o 
  -7   7   6     8498.03     8155.95    259.36 o 
  -6   7   6     2357.90     2478.91    109.01 o 
  -5   7   6      227.26      174.10     19.94 o 
  -4   7   6     3853.15     4136.68    134.86 o 
  -3   7   6     1030.27     1019.37     47.53 o 
  -2   7   6     4438.32     4454.25    178.43 o 
  -1   7   6    12344.80    12224.94    507.86 o 
   0   7   6     3356.97     3123.24    332.67 o 
   1   7   6      931.09     1037.44     70.37 o 
   2   7   6     2171.63     2273.46     85.69 o 
   3   7   6      596.51      548.45     29.19 o 
   4   7   6     4499.10     4141.49    166.14 o 
   5   7   6     1742.34     1467.68     67.58 o 
   6   7   6     1397.49     1415.57     56.76 o 
   7   7   6       58.02       73.46     25.85 o 
   8   7   6      816.95      891.03     72.89 o 
   9   7   6      134.26      104.83     39.39 o 
  10   7   6       51.36       28.83     31.83 o 
  11   7   6      370.84      369.21     61.71 o 
  12   7   6      656.83      751.08     82.47 o 
  13   7   6      314.76      364.22     68.06 o 
  14   7   6       59.23       27.97    109.85 o 
 -17   8   6        0.78       49.95     69.10 o 
 -16   8   6      606.27      565.17     89.59 o 
 -15   8   6       62.55      111.40     56.54 o 
 -14   8   6      479.00      509.57     58.24 o 
 -13   8   6      507.32      580.52     57.89 o 
 -12   8   6     1134.69     1122.91     71.66 o 
 -11   8   6     1241.73     1264.54     67.67 o 
 -10   8   6    11070.59    11503.26    432.71 o 
  -9   8   6      796.26      802.49     49.33 o 
  -8   8   6      930.01      966.55     48.74 o 
  -7   8   6      517.47      601.48     40.26 o 
  -6   8   6     4838.88     4544.31    112.43 o 
  -5   8   6        9.70       15.24     12.56 o 
  -4   8   6     3249.76     3182.35    125.34 o 
  -3   8   6      570.52      578.27     27.73 o 
  -2   8   6     2435.00     2398.15     70.00 o 
  -1   8   6     2145.56     2399.89     96.21 o 
   0   8   6     3648.00     3715.25    138.29 o 
   1   8   6     1777.36     1855.53     71.84 o 
   2   8   6     4734.25     4412.70    378.51 o 
   3   8   6      244.56      266.20     23.26 o 
   4   8   6     1669.77     1832.28    111.67 o 
   5   8   6      336.77      282.21     29.17 o 
   6   8   6       29.73        0.00     20.44 o 
   7   8   6        3.09        0.00     24.07 o 
   8   8   6     4872.66     4904.34    392.92 o 
   9   8   6       90.26       85.69     38.80 o 
  10   8   6        4.10       29.92     30.75 o 
  11   8   6       70.96       99.69     41.45 o 
  12   8   6      100.14      168.14     51.02 o 
  13   8   6       10.61        0.00     36.21 o 
 -16   9   6      827.88      834.22    104.36 o 
 -15   9   6        1.11        0.00     40.94 o 
 -14   9   6      562.46      537.95     61.79 o 
 -13   9   6        1.57        2.71     25.25 o 
 -12   9   6       49.77       46.56     31.02 o 
 -11   9   6      297.36      357.05     47.81 o 
 -10   9   6     1225.71     1217.39     61.84 o 
  -9   9   6     1498.45     1499.63     62.79 o 
  -8   9   6      574.37      589.70     43.26 o 
  -7   9   6        3.86       12.50     17.39 o 
  -6   9   6      585.70      531.79     38.93 o 
  -5   9   6        3.45        2.50     13.02 o 
  -4   9   6       35.58       18.95     12.14 o 
  -3   9   6    20417.20    21026.85    657.39 o 
  -2   9   6       15.60       20.34     13.20 o 
  -1   9   6     1754.49     1770.31     66.41 o 
   0   9   6     4578.08     4624.47    135.39 o 
   1   9   6    24722.77    22013.02   2592.73 o 
   2   9   6     1979.93     1672.27    150.19 o 
   3   9   6     2705.70     2518.89     63.46 o 
   4   9   6     5220.63     4882.05    201.06 o 
   5   9   6      803.35      742.89     41.53 o 
   6   9   6      187.32      255.64     45.89 o 
   7   9   6     1993.76     2132.65    270.70 o 
   8   9   6     2208.10     2427.63    317.90 o 
   9   9   6     1652.52     1678.86    101.38 o 
  10   9   6       28.77       63.56     34.86 o 
  11   9   6       38.03       42.91     40.50 o 
  12   9   6      622.07      656.61     82.83 o 
  13   9   6       20.43       72.46     45.09 o 
 -16  10   6       61.34       20.70     68.04 o 
 -15  10   6      588.69      570.47     87.57 o 
 -14  10   6      238.06      324.40     59.46 o 
 -13  10   6     1554.83     1481.59     83.98 o 
 -12  10   6      969.05      848.52     84.35 o 
 -11  10   6      429.69      489.60     51.39 o 
 -10  10   6      219.71      196.83     35.86 o 
  -9  10   6     1263.47     1358.69     62.57 o 
  -8  10   6     5743.32     5708.33    207.41 o 
  -7  10   6     3249.74     3187.70     93.05 o 
  -6  10   6      693.52      652.37     43.52 o 
  -5  10   6      306.33      343.62     34.13 o 
  -4  10   6     2311.94     2202.19     91.79 o 
  -3  10   6      816.83      831.56     34.88 o 
  -2  10   6     3044.78     2930.04    105.12 o 
  -1  10   6       62.54       40.10     15.09 o 
   0  10   6        2.19       16.21     14.54 o 
   1  10   6       18.82        6.65     14.10 o 
   2  10   6       58.13       55.99     18.61 o 
   3  10   6        4.91       15.12     16.24 o 
   4  10   6     1186.59     1177.28     48.99 o 
   5  10   6     2319.76     2312.15    103.90 o 
   6  10   6     1072.36     1112.57     76.71 o 
   7  10   6        2.77        0.00     28.29 o 
   8  10   6      857.41      837.28     90.69 o 
   9  10   6      248.77      265.69     51.75 o 
  10  10   6      175.25      176.95     48.87 o 
  11  10   6     1298.71     1241.16     99.85 o 
  12  10   6      295.43      387.24     71.89 o 
 -16  11   6      134.54      167.36     83.28 o 
 -15  11   6      771.37      651.61     95.48 o 
 -14  11   6       13.84       34.71     39.43 o 
 -13  11   6       49.26       81.58     34.60 o 
 -12  11   6       52.30       68.69     33.82 o 
 -11  11   6      302.43      293.61     47.04 o 
 -10  11   6      588.30      534.98     55.29 o 
  -9  11   6     4462.12     4046.46    218.37 o 
  -8  11   6      212.68      196.24     34.57 o 
  -7  11   6      599.28      591.37     45.76 o 
  -6  11   6       49.70       21.95     18.77 o 
  -5  11   6     1295.52     1166.31     53.06 o 
  -4  11   6      952.28     1031.26     49.35 o 
  -3  11   6      907.57      888.23     73.69 o 
  -2  11   6       95.02       78.46     17.92 o 
  -1  11   6     7452.64     7337.92    213.36 o 
   0  11   6     6023.21     5758.28    228.32 o 
   1  11   6      991.58      840.35     50.54 o 
   2  11   6     1395.51     1279.00    138.80 o 
   3  11   6      836.63      608.11     95.98 o 
   4  11   6     1672.83     1574.53     72.82 o 
   5  11   6     1414.22     1371.86     61.29 o 
   6  11   6      537.69      521.74     61.21 o 
   7  11   6     1546.24     1605.26     92.73 o 
   8  11   6        1.24        0.00     30.05 o 
   9  11   6      687.83      638.26     73.85 o 
  10  11   6        1.34       23.18     37.48 o 
  11  11   6       24.54        0.00     42.40 o 
  12  11   6       22.81       50.75     44.26 o 
 -15  12   6      912.08     1022.70    123.65 o 
 -14  12   6      111.84       81.98     40.84 o 
 -13  12   6       10.92       20.82     36.77 o 
 -12  12   6      734.13      772.94     69.07 o 
 -11  12   6      126.93      157.84     39.30 o 
 -10  12   6      379.24      335.80     49.75 o 
  -9  12   6     1782.02     1724.76     95.58 o 
  -8  12   6     2528.34     2321.48    106.36 o 
  -7  12   6      722.03      742.30     53.46 o 
  -6  12   6      704.60      673.90     48.24 o 
  -5  12   6     5234.95     4875.41    105.19 o 
  -4  12   6       54.95       49.91     21.92 o 
  -3  12   6      764.42      813.71     47.63 o 
  -2  12   6     2122.27     2234.85     72.62 o 
  -1  12   6      204.69      179.98     30.43 o 
   0  12   6       32.78       26.68     18.27 o 
   1  12   6       92.56       84.34     22.58 o 
   2  12   6       99.60       85.69     22.55 o 
   3  12   6     3878.24     3913.38    305.05 o 
   4  12   6      352.21      304.80     34.88 o 
   5  12   6      781.43      849.26     53.70 o 
   6  12   6       22.24       30.09     31.54 o 
   7  12   6     2863.39     3065.14    253.24 o 
   8  12   6        0.36       19.30     31.42 o 
   9  12   6      239.92      310.63     59.12 o 
  10  12   6       18.26       45.71     42.40 o 
  11  12   6        8.77        8.60     38.80 o 
 -15  13   6      250.14      378.92    133.78 o 
 -14  13   6       45.52      100.00     41.28 o 
 -13  13   6      113.64      144.64     45.52 o 
 -12  13   6      291.41      310.49     57.28 o 
 -11  13   6      866.93      872.43     71.86 o 
 -10  13   6       53.65       58.15     30.45 o 
  -9  13   6     1847.04     1805.50    122.93 o 
  -8  13   6      825.61      813.69     57.57 o 
  -7  13   6     1360.19     1318.02     64.87 o 
  -6  13   6     1982.35     2007.75     73.73 o 
  -5  13   6       21.39       25.76     21.98 o 
  -4  13   6     5035.90     4809.71    107.48 o 
  -3  13   6     2875.81     2990.57    107.33 o 
  -2  13   6     1178.47     1174.43     63.37 o 
  -1  13   6     6320.78     6424.06    242.83 o 
   0  13   6      380.51      345.59     61.48 o 
   1  13   6     3205.23     3229.32    132.28 o 
   2  13   6    11144.16    10694.31    482.20 o 
   3  13   6       10.39       16.56     20.84 o 
   4  13   6      424.82      318.34     37.88 o 
   5  13   6     1070.40     1032.38     65.97 o 
   6  13   6     1820.62     1631.94     96.26 o 
   7  13   6     1464.65     1410.39    105.38 o 
   8  13   6      316.84      399.83     63.38 o 
   9  13   6      920.27      912.33     88.34 o 
  10  13   6       23.39       47.68     43.56 o 
  11  13   6        3.10        7.77     41.19 o 
 -14  14   6      208.80      200.96     58.32 o 
 -13  14   6      369.28      367.76     59.31 o 
 -12  14   6     1029.11     1023.89     93.70 o 
 -11  14   6      162.67      181.02     50.21 o 
 -10  14   6      693.92      694.79     66.08 o 
  -9  14   6      448.77      473.83     56.31 o 
  -8  14   6     4526.48     4364.56    153.36 o 
  -7  14   6      286.89      251.06     39.59 o 
  -6  14   6      166.40      175.18     33.43 o 
  -5  14   6      734.48      725.16     59.02 o 
  -4  14   6      179.29      195.81     38.73 o 
  -3  14   6       19.00        0.00     24.62 o 
  -2  14   6     1967.06     1847.61     89.85 o 
  -1  14   6      118.62       82.06     29.90 o 
   0  14   6     2045.68     1993.87     90.27 o 
   1  14   6       44.06       42.58     25.13 o 
   2  14   6      823.41      900.52     62.54 o 
   3  14   6        8.91       17.45     23.03 o 
   4  14   6       76.73       86.01     26.86 o 
   5  14   6     1198.77      852.56    176.69 o 
   6  14   6     1387.18     1577.58    100.66 o 
   7  14   6        1.52        8.66     33.91 o 
   8  14   6      278.54      296.34     56.52 o 
   9  14   6      426.90      422.77     67.46 o 
  10  14   6      358.36      418.51     72.73 o 
 -13  15   6        3.45       32.39     42.52 o 
 -12  15   6      405.15      333.93     56.64 o 
 -11  15   6       31.48       42.81     34.96 o 
 -10  15   6      549.52      516.99     70.02 o 
  -9  15   6       43.79       65.75     36.43 o 
  -8  15   6      156.95      166.02     41.96 o 
  -7  15   6        6.12       43.67     33.54 o 
  -6  15   6     2942.90     3006.48    120.17 o 
  -5  15   6       16.79       31.36     27.03 o 
  -4  15   6      952.89     1061.07     70.16 o 
  -3  15   6     2324.90     2336.34    110.43 o 
  -2  15   6     2538.05     2490.29     94.12 o 
  -1  15   6     1553.73     1505.63     80.75 o 
   0  15   6      275.14      309.61     44.77 o 
   1  15   6      762.36      751.40     60.07 o 
   2  15   6     1597.51     1832.84     95.67 o 
   3  15   6      299.95      347.80     49.55 o 
   4  15   6     3836.77     4119.98    265.97 o 
   5  15   6       15.15       39.62     31.25 o 
   6  15   6       71.25      123.27     42.51 o 
   7  15   6      129.41      143.28     45.81 o 
   8  15   6        4.95       28.45     38.63 o 
   9  15   6        9.22       36.61     48.18 o 
  10  15   6      225.44      131.69     74.02 o 
 -12  16   6        4.06        0.00     36.62 o 
 -11  16   6      121.41       84.39     40.45 o 
 -10  16   6      767.12      665.12     68.45 o 
  -9  16   6       65.73       62.08     42.10 o 
  -8  16   6       11.30        6.46     31.41 o 
  -7  16   6      967.27     1010.61     86.37 o 
  -6  16   6      460.18      445.50     54.99 o 
  -5  16   6     1948.88     1908.17     89.29 o 
  -4  16   6     2686.20     2701.15    131.85 o 
  -3  16   6     2937.18     3086.45    151.54 o 
  -2  16   6     1173.40     1301.92     76.55 o 
  -1  16   6      329.40      344.66     47.31 o 
   0  16   6     1855.01     1778.07     94.97 o 
   1  16   6     1105.64     1105.61     88.94 o 
   2  16   6     1411.26     1431.81     80.73 o 
   3  16   6     2537.44     2514.70    183.83 o 
   4  16   6      483.63      545.25     69.26 o 
   5  16   6      712.62      766.15     76.82 o 
   6  16   6      131.62       89.73     50.25 o 
   7  16   6       83.43      131.81     46.76 o 
   8  16   6     2349.72     2622.55    174.00 o 
   9  16   6      145.16      215.58     67.12 o 
 -11  17   6      746.81      745.52     89.63 o 
 -10  17   6        2.15       30.61     43.34 o 
  -9  17   6      483.70      544.71     74.78 o 
  -8  17   6      211.17      182.51     52.26 o 
  -7  17   6       35.87       30.76     37.76 o 
  -6  17   6       40.64       27.66     35.00 o 
  -5  17   6       52.59       81.82     36.50 o 
  -4  17   6       84.43       83.82     35.96 o 
  -3  17   6     2196.13     2185.19     96.51 o 
  -2  17   6      478.79      477.43     67.37 o 
  -1  17   6       60.94       82.11     38.66 o 
   0  17   6      124.89      187.92     47.71 o 
   1  17   6     2645.33     2571.03    116.19 o 
   2  17   6      159.54      160.71     46.39 o 
   3  17   6      239.70      217.92     42.89 o 
   4  17   6        1.59       29.79     31.32 o 
   5  17   6        8.75       22.98     36.07 o 
   6  17   6        0.31        0.00     41.98 o 
   7  17   6      859.00      882.48    140.60 o 
   8  17   6      172.55      201.83    165.78 o 
 -10  18   6      192.24      313.26     68.83 o 
  -9  18   6      142.15      215.47     59.04 o 
  -8  18   6      110.84      111.90     48.97 o 
  -7  18   6      260.96      248.19     57.09 o 
  -6  18   6      402.78      415.92     69.20 o 
  -5  18   6     1852.61     1797.11    124.11 o 
  -4  18   6       55.47       72.46     35.45 o 
  -3  18   6     1749.44     1583.70     90.74 o 
  -2  18   6      318.61      336.76     59.63 o 
  -1  18   6       10.47        0.22     32.40 o 
   0  18   6       62.00       90.31     39.06 o 
   1  18   6      344.98      280.90     55.66 o 
   2  18   6       27.30       32.12     32.32 o 
   3  18   6      671.14      693.64     75.68 o 
   4  18   6      298.96      281.61     50.60 o 
   5  18   6      321.89      276.29     71.56 o 
   6  18   6       39.46       56.46     47.78 o 
   7  18   6       30.70      114.96     69.22 o 
  -8  19   6      150.71      157.84     56.10 o 
  -7  19   6      142.38       68.22     45.50 o 
  -6  19   6       95.10       98.72     49.99 o 
  -5  19   6      915.55      828.07     86.47 o 
  -4  19   6       37.45       33.20     39.92 o 
  -3  19   6       11.98       24.59     37.44 o 
  -2  19   6      203.08      229.03     53.60 o 
  -1  19   6     1049.77      977.33     99.25 o 
   0  19   6       32.91       20.09     36.52 o 
   1  19   6      137.08      102.62     43.21 o 
   2  19   6      393.08      468.98     68.22 o 
   3  19   6      263.34      321.60     59.99 o 
   4  19   6      103.97      113.50     45.82 o 
   5  19   6        3.39       36.23     50.22 o 
   6  19   6      246.07      232.30     82.17 o 
  -7  20   6      109.31       49.88    127.99 o 
  -6  20   6      402.49      430.66     73.94 o 
  -5  20   6     1368.11     1366.93    108.26 o 
  -4  20   6      101.83      100.76     55.76 o 
  -3  20   6       71.54       70.45     52.92 o 
  -2  20   6      508.19      499.56     75.22 o 
  -1  20   6       10.14       23.09     41.01 o 
   0  20   6      237.76      318.35     65.08 o 
   1  20   6      266.86      236.41     57.58 o 
   2  20   6        1.28       42.16     40.00 o 
   3  20   6     1117.90     1111.65     98.02 o 
   4  20   6        0.11        7.18     42.60 o 
  -2  21   6       39.72       52.35     64.72 o 
  -1  21   6       64.91       87.41     54.20 o 
   0  21   6      175.42      208.40     65.65 o 
   1  21   6       15.44        6.30     45.79 o 
   2  21   6      526.32      528.97     88.66 o 
 -15   0   7     5249.83     5227.16    752.93 o 
 -13   0   7     4102.48     4380.40    348.72 o 
 -11   0   7     4556.70     5177.89    348.45 o 
  -9   0   7      158.37      225.06     35.49 o 
  -7   0   7    26492.99    30419.43   2428.98 o 
  -5   0   7      144.47      224.75     34.19 o 
  -3   0   7    23416.44    25841.95   2544.24 o 
  -1   0   7     1205.25      991.06     77.57 o 
   1   0   7       36.07       12.45     11.50 o 
   3   0   7    31324.13    31642.73   2510.96 o 
   5   0   7     1647.28     1517.77    129.91 o 
   7   0   7     2458.03     2320.96    176.45 o 
   9   0   7       19.95       23.26     33.37 o 
  11   0   7      924.37      885.34     90.49 o 
  13   0   7       59.89      131.22     60.05 o 
 -18   1   7        4.63        0.00     53.85 o 
 -16   1   7        4.66        0.00     49.96 o 
 -15   1   7      248.77      205.33     52.47 o 
 -14   1   7     1972.65     1940.17    174.22 o 
 -13   1   7        5.69        6.19     22.15 o 
 -12   1   7      700.92      656.31     43.29 o 
 -11   1   7     1738.70     1863.24    100.05 o 
 -10   1   7     1686.01     1706.94     90.34 o 
  -9   1   7     2635.94     2814.54    133.12 o 
  -8   1   7    12993.94    14275.99    776.32 o 
  -7   1   7    24137.69    25680.46    918.48 o 
  -6   1   7     1037.92      838.82     39.70 o 
  -5   1   7     2567.93     2565.53    149.39 o 
  -4   1   7     1905.87     1480.15     65.15 o 
  -3   1   7      255.38      289.15     17.53 o 
  -2   1   7      641.81      548.98     49.03 o 
  -1   1   7     6368.71     6464.86    331.77 o 
   0   1   7     6525.95     6968.83    293.16 o 
   1   1   7     4572.46     4562.44    276.10 o 
   2   1   7       34.93       58.68     12.68 o 
   3   1   7     8980.40     8701.12    382.98 o 
   4   1   7     5400.12     5071.87    325.33 o 
   5   1   7      771.57      714.10     46.42 o 
   6   1   7     1146.76     1176.20     52.01 o 
   7   1   7       31.50       22.96     20.02 o 
   8   1   7      532.86      542.85     45.89 o 
   9   1   7      601.59      689.71     52.28 o 
  10   1   7      462.56      513.30     49.43 o 
  11   1   7     1270.96     1271.59     71.75 o 
  12   1   7       15.84        0.00     28.67 o 
  13   1   7       18.36       13.85     30.94 o 
  14   1   7      174.75      152.09     50.23 o 
 -18   2   7     1604.78     1585.21    226.49 o 
 -16   2   7     1092.77      815.15    118.91 o 
 -15   2   7      196.81      222.79     53.37 o 
 -14   2   7     2080.29     1320.23    346.93 o 
 -13   2   7     4061.01     4057.36    283.70 o 
 -12   2   7      409.56      467.20     60.12 o 
 -11   2   7     1208.01     1228.60     54.81 o 
 -10   2   7     6565.25     6196.47    270.62 o 
  -9   2   7      363.94      422.58     32.42 o 
  -8   2   7     2681.92     2551.25    161.02 o 
  -7   2   7     2014.70     2340.53    134.03 o 
  -6   2   7    17843.04    19362.32    783.07 o 
  -5   2   7    10253.39    11275.98    495.16 o 
  -4   2   7      426.42      380.00     24.17 o 
  -3   2   7     7957.08     8126.64    575.32 o 
  -2   2   7       61.25       76.28     20.88 o 
  -1   2   7    15935.06    16408.92    718.48 o 
   0   2   7     2752.05     2815.99    146.93 o 
   1   2   7    10503.68    10344.21    504.50 o 
   2   2   7       69.56       44.12     10.79 o 
   3   2   7     1698.07     1372.11    106.74 o 
   4   2   7     1202.98     1083.59     64.79 o 
   5   2   7     5068.41     4760.31    235.84 o 
   6   2   7      622.70      621.95     43.16 o 
   7   2   7     1472.26     1347.21     61.61 o 
   8   2   7      165.30      141.43     29.74 o 
   9   2   7        6.01        0.00     22.38 o 
  10   2   7      321.01      265.67     39.90 o 
  11   2   7       68.72       48.66     27.35 o 
  12   2   7      459.50      469.80     58.66 o 
  13   2   7       89.40      154.86     43.27 o 
  14   2   7        3.32       26.99     62.08 o 
 -18   3   7      143.39       59.71     89.44 o 
 -16   3   7      186.38      282.17    119.17 o 
 -15   3   7      142.47      133.75     39.54 o 
 -14   3   7      511.96      426.67     56.37 o 
 -13   3   7      116.70       53.91     24.51 o 
 -12   3   7     2404.45     2261.53    153.01 o 
 -11   3   7     3581.64     3759.64    145.70 o 
 -10   3   7      284.54      318.15     30.22 o 
  -9   3   7       25.57        3.66     14.91 o 
  -8   3   7      822.16      989.05     54.08 o 
  -7   3   7       23.32       15.35     10.92 o 
  -6   3   7    16413.56    17321.71    816.59 o 
  -5   3   7      388.79      320.36     22.05 o 
  -4   3   7     2592.50     2327.17    152.67 o 
  -3   3   7       16.27       10.29      9.16 o 
  -2   3   7      225.99      182.33     16.67 o 
  -1   3   7      243.87      274.05     21.63 o 
   0   3   7       10.71       27.30      8.96 o 
   1   3   7     1073.18     1290.38     60.35 o 
   2   3   7     7272.12     7820.14    363.76 o 
   3   3   7     5926.43     6114.53    301.25 o 
   4   3   7     2567.90     2714.64    117.31 o 
   5   3   7     3312.75     3384.29    146.31 o 
   6   3   7     3089.71     2928.33    154.77 o 
   7   3   7     1834.47     1751.47     77.92 o 
   8   3   7      174.27      142.47     30.60 o 
   9   3   7     5633.30     5273.55    211.24 o 
  10   3   7       55.91       43.40     26.38 o 
  11   3   7      101.47       96.25     38.83 o 
  12   3   7      608.67      619.38     72.98 o 
  13   3   7      252.72      243.45     56.79 o 
  14   3   7      298.31      328.49     66.09 o 
 -16   4   7      547.73      420.49    140.33 o 
 -15   4   7       50.83      117.77     42.92 o 
 -14   4   7        6.65       25.08     24.59 o 
 -13   4   7      118.89      129.94     39.10 o 
 -12   4   7      406.86      228.59     78.56 o 
 -11   4   7      504.79      385.77     61.39 o 
 -10   4   7      488.82      546.65     44.89 o 
  -9   4   7       28.72       14.99     15.00 o 
  -8   4   7     7259.25     7121.92    338.09 o 
  -7   4   7      854.14      757.11     45.73 o 
  -6   4   7     1264.41     1485.81    121.98 o 
  -5   4   7     3149.76     2612.58    304.95 o 
  -4   4   7     8577.61     8102.89    580.25 o 
  -3   4   7     1155.67     1155.92     51.84 o 
  -2   4   7     5860.56     6192.78    319.71 o 
  -1   4   7     2765.17     2391.00    340.53 o 
   0   4   7     3072.80     3167.83    157.04 o 
   1   4   7       52.17       24.43     10.83 o 
   2   4   7    27535.79    26274.17   1023.14 o 
   3   4   7     4787.07     4633.59    243.50 o 
   4   4   7       98.64       85.67     17.20 o 
   5   4   7     1612.72     1765.46    117.74 o 
   6   4   7        0.34        0.00     17.93 o 
   7   4   7      397.31      362.17     64.80 o 
   8   4   7     6993.37     6508.36    311.81 o 
   9   4   7        0.33       17.99     25.14 o 
  10   4   7     2663.40     2455.13    165.02 o 
  11   4   7      800.07      863.64     80.58 o 
  12   4   7      241.69      281.35     56.98 o 
  13   4   7      295.74      291.67     59.39 o 
  14   4   7       53.88       74.36     64.39 o 
 -16   5   7      212.77      199.79    107.07 o 
 -15   5   7      592.04      715.84     66.58 o 
 -14   5   7     2153.38     2127.62    129.65 o 
 -13   5   7       83.53       89.10     34.59 o 
 -12   5   7     3519.60     3374.69    214.35 o 
 -11   5   7      296.33      344.84     36.27 o 
 -10   5   7     5076.41     4217.44    570.09 o 
  -9   5   7    13976.42    13492.13    754.82 o 
  -8   5   7     2829.98     2666.34    159.02 o 
  -7   5   7     2014.54     2174.35    101.73 o 
  -6   5   7      676.97      591.12     26.96 o 
  -5   5   7     2337.01     1956.11    103.41 o 
  -4   5   7      788.26      816.47     61.57 o 
  -3   5   7     5892.24     5732.84    633.67 o 
  -2   5   7     1227.22     1036.83    125.23 o 
  -1   5   7    13373.23    13479.53    632.58 o 
   0   5   7     9921.97    11102.38    417.73 o 
   1   5   7     1812.84     1534.54     46.54 o 
   2   5   7     1432.85     1484.26     77.76 o 
   3   5   7     3298.21     3168.60    110.41 o 
   4   5   7     2482.45     2469.17    116.20 o 
   5   5   7      481.50      401.05     55.60 o 
   6   5   7     2147.94     1893.73    255.82 o 
   7   5   7      546.13      602.76     45.93 o 
   8   5   7      185.18      165.88     32.35 o 
   9   5   7      593.39      599.80     60.61 o 
  10   5   7      100.46      139.32     42.31 o 
  11   5   7       53.74       33.32     37.87 o 
  12   5   7      303.84      275.24     58.61 o 
  13   5   7       39.71       56.12     39.28 o 
  14   5   7       85.42      225.74    133.53 o 
 -17   6   7       28.66      113.88     84.65 o 
 -16   6   7       74.81       75.56     51.03 o 
 -15   6   7       73.25       51.74     35.40 o 
 -14   6   7       48.85       76.44     34.14 o 
 -13   6   7     1998.04     2017.95    128.56 o 
 -12   6   7      771.98      951.15     65.00 o 
 -11   6   7     1507.18     1585.45     84.48 o 
 -10   6   7      876.70      977.07     45.82 o 
  -9   6   7     2241.42     2107.40     88.47 o 
  -8   6   7      229.36      200.16     31.91 o 
  -7   6   7     1503.93     1209.04    174.39 o 
  -6   6   7     7970.27     6131.64    957.93 o 
  -5   6   7    10722.99     9040.08    947.66 o 
  -4   6   7     1035.75      811.11    102.43 o 
  -3   6   7    10576.49    10524.55    649.41 o 
  -2   6   7     1021.63     1007.32    115.78 o 
  -1   6   7    31106.01    31469.63   1343.29 o 
   0   6   7    21564.57    21891.38   1010.07 o 
   1   6   7        9.10       15.49     11.67 o 
   2   6   7       17.02       54.32     14.89 o 
   3   6   7     2594.07     2508.81    120.37 o 
   4   6   7     3335.46     2909.00    133.90 o 
   5   6   7    10754.89     9802.61    619.60 o 
   6   6   7        2.39       17.62     19.25 o 
   7   6   7     1111.42     1279.41     76.53 o 
   8   6   7       39.86        9.78     30.75 o 
   9   6   7       84.34       53.19     36.19 o 
  10   6   7      635.18      802.71     77.73 o 
  11   6   7      534.41      600.83     73.06 o 
  12   6   7      115.15      167.36     49.53 o 
  13   6   7      464.07      496.20     74.30 o 
  14   6   7       45.36      121.18    115.64 o 
 -17   7   7     1066.99      975.52    196.77 o 
 -16   7   7        6.63        0.00     46.00 o 
 -15   7   7      717.96      689.62     68.25 o 
 -14   7   7     1432.28     1488.34    125.33 o 
 -13   7   7        5.68       29.81     28.10 o 
 -12   7   7      158.86      165.28     44.24 o 
 -11   7   7     1293.59     1364.01     83.01 o 
 -10   7   7     2516.31     2446.78     91.44 o 
  -9   7   7     2606.72     2626.95    114.18 o 
  -8   7   7     4102.85     3972.05    171.66 o 
  -7   7   7     7737.77     6916.59    125.91 o 
  -6   7   7      481.55      363.98     27.53 o 
  -5   7   7      630.67      664.40     29.68 o 
  -4   7   7     1242.31     1325.16     71.27 o 
  -3   7   7     2886.60     2652.42     92.21 o 
  -2   7   7     2499.19     2648.91    117.07 o 
  -1   7   7    24789.96    21808.00   2258.10 o 
   0   7   7     6340.72     6312.01    188.13 o 
   1   7   7     2427.13     2144.35     71.06 o 
   2   7   7      222.76      229.65     21.85 o 
   3   7   7       11.73       11.25     13.30 o 
   4   7   7     1135.39     1172.31     72.32 o 
   5   7   7      278.33      262.77     32.27 o 
   6   7   7     1738.64     1620.55     62.15 o 
   7   7   7     2551.69     2564.22    163.31 o 
   8   7   7      176.38      164.39     46.33 o 
   9   7   7     1490.28     1488.24    135.17 o 
  10   7   7      298.67      256.71     53.28 o 
  11   7   7     1364.08     1389.78    100.87 o 
  12   7   7      124.94      164.54     49.78 o 
  13   7   7       39.69       22.83     41.69 o 
 -17   8   7       23.75      138.06    113.12 o 
 -16   8   7       23.90      110.40     68.27 o 
 -15   8   7     1028.61     1152.35     82.41 o 
 -14   8   7       30.11       48.47     33.76 o 
 -13   8   7      666.99      745.28     64.99 o 
 -12   8   7        3.26       19.28     27.06 o 
 -11   8   7      469.20      532.22     53.29 o 
 -10   8   7       57.32       75.39     30.63 o 
  -9   8   7      312.98      345.02     36.20 o 
  -8   8   7      134.52      174.37     28.21 o 
  -7   8   7     4535.88     3796.70    212.90 o 
  -6   8   7       57.09       33.17     14.85 o 
  -5   8   7     2491.27     2337.49     90.66 o 
  -4   8   7       98.40       48.22     14.83 o 
  -3   8   7    33921.18    34289.35   1550.75 o 
  -2   8   7      131.31      136.77     18.82 o 
  -1   8   7       37.52       53.55     15.31 o 
   0   8   7     2862.05     3213.56    100.96 o 
   1   8   7     4082.26     3781.10    211.85 o 
   2   8   7      761.25      803.46     47.29 o 
   3   8   7     4435.44     4012.10    302.17 o 
   4   8   7      955.77      913.94     39.61 o 
   5   8   7      735.58      744.86     52.89 o 
   6   8   7       54.55       95.30     29.61 o 
   7   8   7      981.82     1023.94     81.97 o 
   8   8   7     1882.57     1895.78    157.17 o 
   9   8   7      548.80      498.41     64.34 o 
  10   8   7       52.55      107.83     41.97 o 
  11   8   7      622.20      678.42     84.73 o 
  12   8   7       30.23       21.00     38.79 o 
  13   8   7       77.43       34.26    108.84 o 
 -16   9   7        2.08       35.94     63.37 o 
 -15   9   7     1010.09     1033.92    108.81 o 
 -14   9   7     1640.15     1719.11     91.27 o 
 -13   9   7       36.49       53.81     31.24 o 
 -12   9   7       44.99       33.12     28.15 o 
 -11   9   7     1791.42     1736.60     81.20 o 
 -10   9   7     2743.11     2695.03    137.63 o 
  -9   9   7     4191.70     4103.93    152.76 o 
  -8   9   7      269.76      289.14     33.94 o 
  -7   9   7      866.01      946.35     49.17 o 
  -6   9   7       81.79       65.42     20.69 o 
  -5   9   7        8.44       32.45     14.91 o 
  -4   9   7     1410.10     1337.93     64.92 o 
  -3   9   7     3332.39     3526.08    116.36 o 
  -2   9   7     1257.20     1239.45     52.59 o 
  -1   9   7      921.57      866.30     52.14 o 
   0   9   7      322.32      357.93     26.92 o 
   1   9   7      304.17      313.41     29.08 o 
   2   9   7      699.11      686.26     69.04 o 
   3   9   7       22.24       23.52     17.24 o 
   4   9   7     5903.96     5789.81    200.92 o 
   5   9   7       11.12       23.28     21.94 o 
   6   9   7       38.14       38.77     29.64 o 
   7   9   7      307.06      332.36     53.60 o 
   8   9   7     2906.28     2953.57    224.66 o 
   9   9   7      140.09      178.24     45.46 o 
  10   9   7      464.26      478.76     68.86 o 
  11   9   7      529.47      616.38     83.75 o 
  12   9   7       52.76       56.44     44.67 o 
 -16  10   7      432.17      258.80    157.84 o 
 -15  10   7       66.32       79.48     40.31 o 
 -14  10   7      309.16      333.10     53.75 o 
 -13  10   7        9.33       20.53     28.53 o 
 -12  10   7      529.59      592.04     63.11 o 
 -11  10   7      240.14      220.23     41.95 o 
 -10  10   7     6879.45     6942.54    233.43 o 
  -9  10   7      376.31      308.57     43.57 o 
  -8  10   7     4168.94     4026.47    186.97 o 
  -7  10   7      232.96      260.95     33.49 o 
  -6  10   7      248.44      322.37     34.56 o 
  -5  10   7     1153.19     1253.25     64.35 o 
  -4  10   7     4677.99     4324.53    206.08 o 
  -3  10   7      468.06      396.74     28.11 o 
  -2  10   7     3802.34     3833.10    174.96 o 
  -1  10   7     2851.74     2835.18    118.77 o 
   0  10   7     4423.97     4731.89    136.71 o 
   1  10   7     4497.06     3509.05    516.65 o 
   2  10   7      407.74      362.13     43.43 o 
   3  10   7       59.66       94.72     22.52 o 
   4  10   7      677.40      724.13     43.19 o 
   5  10   7     1805.68     1877.34    142.00 o 
   6  10   7      182.97      233.36     46.49 o 
   7  10   7     1260.32     1357.08    106.77 o 
   8  10   7       29.32       49.28     37.19 o 
   9  10   7      150.98      165.03     47.86 o 
  10  10   7       26.27       51.36     41.75 o 
  11  10   7       82.31       99.67     47.46 o 
  12  10   7        7.88       29.99     44.85 o 
 -16  11   7      168.96      118.21     77.09 o 
 -15  11   7      118.76      169.31     54.65 o 
 -14  11   7      111.27      147.07     41.88 o 
 -13  11   7      270.82      235.62     47.82 o 
 -12  11   7     1552.18     1458.44     84.46 o 
 -11  11   7      122.80      141.34     37.40 o 
 -10  11   7      221.23      227.17     42.82 o 
  -9  11   7      184.48      129.21     36.52 o 
  -8  11   7        1.89        0.00     21.98 o 
  -7  11   7        1.97        6.01     19.54 o 
  -6  11   7     4293.16     4106.50    145.82 o 
  -5  11   7     2529.00     2587.28     88.65 o 
  -4  11   7     2147.39     2116.62     76.95 o 
  -3  11   7      175.79      197.83     28.49 o 
  -2  11   7     1091.19      911.77     39.05 o 
  -1  11   7        6.13       41.19     17.21 o 
   0  11   7      300.96      227.95     27.84 o 
   1  11   7      118.25       74.78     20.14 o 
   2  11   7     3383.29     2864.22    276.80 o 
   3  11   7      329.04      300.90     33.18 o 
   4  11   7     2404.63     2223.98    135.83 o 
   5  11   7      600.97      621.86     63.24 o 
   6  11   7     3620.95     3571.32    373.75 o 
   7  11   7     2074.37     2166.96    188.70 o 
   8  11   7      249.65      230.62     51.71 o 
   9  11   7       54.95       66.96     37.35 o 
  10  11   7       45.78        0.00     36.25 o 
  11  11   7       18.61       47.15     43.67 o 
 -15  12   7        0.00        0.00     37.70 o 
 -14  12   7      135.47      128.68     46.92 o 
 -13  12   7      439.29      379.27     57.21 o 
 -12  12   7      476.94      545.91     60.61 o 
 -11  12   7        3.28        0.00     24.92 o 
 -10  12   7     2368.65     2256.10    110.44 o 
  -9  12   7      258.88      278.91     45.48 o 
  -8  12   7     5994.04     5655.55    227.66 o 
  -7  12   7     1982.55     1920.89     89.48 o 
  -6  12   7     2190.28     1870.36     69.61 o 
  -5  12   7     3022.32     3004.92    101.95 o 
  -4  12   7     1250.40     1251.74     80.28 o 
  -3  12   7      408.42      428.51     44.28 o 
  -2  12   7     8313.21     8302.89    234.62 o 
  -1  12   7      283.01      303.55     36.21 o 
   0  12   7     1505.33     1483.30     77.19 o 
   1  12   7      658.36      572.33     79.56 o 
   2  12   7     6130.98     6228.08    229.29 o 
   3  12   7      498.42      358.58     73.71 o 
   4  12   7       11.99       27.60     21.92 o 
   5  12   7        0.68       21.41     30.22 o 
   6  12   7      196.90      202.18     48.78 o 
   7  12   7       27.63       47.58     34.81 o 
   8  12   7       72.67       68.72     36.63 o 
   9  12   7        1.69        7.49     35.65 o 
  10  12   7       90.44      138.22     51.24 o 
  11  12   7        1.43        9.32     41.01 o 
 -15  13   7     1015.40      782.32    126.25 o 
 -14  13   7        0.44        0.00     39.40 o 
 -13  13   7      226.40      204.51     46.81 o 
 -12  13   7       43.60      105.59     38.51 o 
 -11  13   7       80.34      100.26     37.45 o 
 -10  13   7      792.66      798.78     68.18 o 
  -9  13   7     3697.02     3527.67    169.30 o 
  -8  13   7      360.45      348.38     47.68 o 
  -7  13   7      554.34      526.84     54.46 o 
  -6  13   7       70.36       88.16     27.30 o 
  -5  13   7     3301.54     3159.02     89.02 o 
  -4  13   7     2575.06     2504.56     82.70 o 
  -3  13   7      160.39      182.16     36.25 o 
  -2  13   7     4670.89     4665.23    193.94 o 
  -1  13   7      929.64      987.26     55.51 o 
   0  13   7     3430.70     3457.94    165.14 o 
   1  13   7      654.94      639.64     54.75 o 
   2  13   7      107.06      127.46     27.79 o 
   3  13   7     3307.41     3341.88    166.55 o 
   4  13   7     1737.05     1714.20     71.08 o 
   5  13   7      525.14      401.84     60.32 o 
   6  13   7     1933.07     1942.26    125.04 o 
   7  13   7       45.38       77.14     40.00 o 
   8  13   7      141.58      134.76     46.68 o 
   9  13   7     1142.79     1194.42     99.52 o 
  10  13   7        6.01       17.29     38.90 o 
 -14  14   7      153.50      174.38     57.54 o 
 -13  14   7      253.91      324.13     63.33 o 
 -12  14   7       31.41       52.02     36.75 o 
 -11  14   7      941.13      946.20     77.40 o 
 -10  14   7      183.05      122.54     39.39 o 
  -9  14   7       17.39        0.73     27.82 o 
  -8  14   7       42.42       60.93     30.66 o 
  -7  14   7      144.03      159.76     38.16 o 
  -6  14   7        5.07        3.79     24.99 o 
  -5  14   7     2767.83     2718.00     96.63 o 
  -4  14   7     2867.75     2786.19     97.62 o 
  -3  14   7      235.82      284.24     42.45 o 
  -2  14   7       74.11      124.62     33.57 o 
  -1  14   7     2720.13     2866.36    149.45 o 
   0  14   7      729.89      621.61     83.45 o 
   1  14   7     1938.05     1766.10     89.01 o 
   2  14   7       51.79       46.77     27.81 o 
   3  14   7     1343.53     1391.14     99.43 o 
   4  14   7        7.94       18.02     22.14 o 
   5  14   7     3203.12     3040.89    271.97 o 
   6  14   7      549.61      644.60     74.14 o 
   7  14   7      401.41      382.01    100.22 o 
   8  14   7      211.02      199.30     51.37 o 
   9  14   7       45.61       66.58     42.01 o 
  10  14   7      147.21      166.26     75.07 o 
 -13  15   7       59.62       78.17     44.45 o 
 -12  15   7      357.41      494.46     73.02 o 
 -11  15   7      251.71      226.28     50.00 o 
 -10  15   7      255.03      242.85     47.05 o 
  -9  15   7      470.84      482.11     58.43 o 
  -8  15   7        4.09       13.39     27.52 o 
  -7  15   7     3240.72     3126.79    153.97 o 
  -6  15   7      530.13      480.12     64.31 o 
  -5  15   7       11.69        0.00     28.68 o 
  -4  15   7      318.94      315.67     46.66 o 
  -3  15   7       23.05       44.38     29.95 o 
  -2  15   7     1964.63     1882.70    104.68 o 
  -1  15   7     1025.53     1004.84     67.39 o 
   0  15   7      498.68      351.75     82.45 o 
   1  15   7     4459.29     4353.20    276.29 o 
   2  15   7     2990.95     2931.21    140.87 o 
   3  15   7      527.64      686.49     61.29 o 
   4  15   7        6.44        3.26     28.39 o 
   5  15   7       48.55       71.78     38.26 o 
   6  15   7       85.71       59.33     39.36 o 
   7  15   7     1390.68     1383.32    149.57 o 
   8  15   7      475.95      498.26     73.50 o 
   9  15   7      387.58      489.68     77.59 o 
 -12  16   7        8.44       21.65     42.67 o 
 -11  16   7      590.25      484.80     74.00 o 
 -10  16   7        8.04       26.09     34.07 o 
  -9  16   7      569.27      513.72     73.28 o 
  -8  16   7      223.47      321.67     59.71 o 
  -7  16   7      839.69      895.99     82.05 o 
  -6  16   7     1350.81     1258.22     91.52 o 
  -5  16   7       99.56       47.24     38.84 o 
  -4  16   7     1074.95     1081.62     74.85 o 
  -3  16   7     5168.03     4936.59    140.46 o 
  -2  16   7      265.66      332.73     49.53 o 
  -1  16   7        2.07        8.66     27.61 o 
   0  16   7     1795.00     1658.95     93.39 o 
   1  16   7     1044.88     1003.33     80.13 o 
   2  16   7      580.70      624.02     59.96 o 
   3  16   7      539.77      581.16     59.92 o 
   4  16   7      898.56      996.90     82.99 o 
   5  16   7      134.83      163.66     56.69 o 
   6  16   7       20.49       17.06     43.65 o 
   7  16   7      692.93      700.49     81.18 o 
   8  16   7      878.49      963.40    120.94 o 
   9  16   7       60.51       10.33    102.29 o 
 -11  17   7      231.71      265.95     61.79 o 
 -10  17   7     1231.66     1254.91    104.83 o 
  -9  17   7      258.25      303.13     63.27 o 
  -8  17   7       69.13       60.28     40.97 o 
  -7  17   7      186.86      186.25     53.15 o 
  -6  17   7      219.83      267.53     59.48 o 
  -5  17   7      124.12      103.76     43.22 o 
  -4  17   7     3493.91     3336.59    257.39 o 
  -3  17   7      932.72      958.43     73.33 o 
  -2  17   7      356.98      393.90     53.96 o 
  -1  17   7      638.11      725.61     73.17 o 
   0  17   7       78.23       67.44     38.27 o 
   1  17   7      644.22      766.35     74.94 o 
   2  17   7        0.13        0.00     29.54 o 
   3  17   7       16.01       16.49     29.66 o 
   4  17   7      805.31      903.07    128.47 o 
   5  17   7        1.90       19.68     44.40 o 
   6  17   7       31.17       66.82     48.20 o 
   7  17   7        1.13       26.67     50.64 o 
 -10  18   7      124.06      140.51     75.91 o 
  -9  18   7      385.03      467.96     75.08 o 
  -8  18   7      154.57      152.04     54.35 o 
  -7  18   7      136.14      121.11     47.06 o 
  -6  18   7       82.15       99.08     45.09 o 
  -5  18   7      685.70      589.72     75.75 o 
  -4  18   7        3.98        4.75     34.93 o 
  -3  18   7      586.61      693.68     76.37 o 
  -2  18   7      133.62      108.07     43.98 o 
  -1  18   7      816.14      802.41     79.61 o 
   0  18   7     2553.64     2261.92    112.45 o 
   1  18   7      213.32      191.43     51.75 o 
   2  18   7      224.16      136.15     46.33 o 
   3  18   7      239.77      264.76     53.88 o 
   4  18   7      258.48      249.78     56.02 o 
   5  18   7        1.28        0.00     43.71 o 
   6  18   7      329.70      398.30    110.48 o 
  -8  19   7        8.43       10.44     43.75 o 
  -7  19   7        3.68        0.00     39.28 o 
  -6  19   7     1894.73     2011.54    119.37 o 
  -5  19   7       71.99       99.56     49.16 o 
  -4  19   7      941.22      926.24     90.55 o 
  -3  19   7        0.39        0.00     35.97 o 
  -2  19   7      162.63      179.87     62.63 o 
  -1  19   7      209.93      210.95     54.23 o 
   0  19   7       31.79       51.99     42.06 o 
   1  19   7      125.21      135.69     50.08 o 
   2  19   7      429.62      434.66     70.20 o 
   3  19   7       57.79       60.99     43.07 o 
   4  19   7        3.45       80.46     59.07 o 
   5  19   7        5.01       29.87     65.81 o 
  -7  20   7        9.06        0.00    123.70 o 
  -6  20   7       31.50       43.06     74.50 o 
  -5  20   7      832.54      818.08     95.13 o 
  -4  20   7      633.76      783.62     88.27 o 
  -3  20   7        8.96        0.00     46.26 o 
  -2  20   7      388.16      379.93     75.92 o 
  -1  20   7       85.07       77.17     56.49 o 
   0  20   7       44.98       65.21     43.55 o 
   1  20   7       14.70        9.80     40.42 o 
   2  20   7      508.73      474.74     82.09 o 
   3  20   7       26.52       32.86     49.32 o 
 -16   0   8     1419.17     1456.91    248.29 o 
 -14   0   8     9573.89     9169.30   1371.06 o 
 -12   0   8       31.83        0.00     33.22 o 
 -10   0   8       58.95       61.05     25.92 o 
  -8   0   8    50146.14    54969.70   3738.54 o 
  -6   0   8    21916.09    25036.50   1736.66 o 
  -4   0   8    13792.39    14863.63   1516.61 o 
  -2   0   8     1600.23     1809.14    195.13 o 
   0   0   8    24404.56    26755.78   2116.53 o 
   2   0   8     1878.43     1506.85    160.87 o 
   4   0   8     3870.36     3997.28    346.80 o 
   6   0   8     1475.76     1457.93     83.51 o 
   8   0   8      234.19      216.55     49.52 o 
  10   0   8     1714.75     1487.98    100.23 o 
  12   0   8        0.98        0.35     36.48 o 
  14   0   8      116.64       61.22     80.37 o 
 -17   1   8      168.51       83.85     70.25 o 
 -16   1   8        3.42       22.98     38.00 o 
 -15   1   8     1690.15     1574.15    116.04 o 
 -14   1   8     1514.63     1367.27    126.26 o 
 -13   1   8      228.82      210.85     44.90 o 
 -12   1   8      931.03      956.47     59.40 o 
 -11   1   8     1064.70     1151.37     92.58 o 
 -10   1   8      169.19      190.10     22.52 o 
  -9   1   8       76.21       89.18     17.26 o 
  -8   1   8     6079.89     6264.07    336.72 o 
  -7   1   8    20516.07    21770.91   1052.57 o 
  -6   1   8     1686.66     1531.98     87.81 o 
  -5   1   8     1794.21     1755.77     86.15 o 
  -4   1   8     2659.91     2448.34    157.91 o 
  -3   1   8     5417.36     5594.94    438.60 o 
  -2   1   8      167.48      134.25     19.24 o 
  -1   1   8     7916.36     8297.69    415.93 o 
   0   1   8     4652.77     4970.88    252.24 o 
   1   1   8      668.68      744.51     37.92 o 
   2   1   8     4301.74     4398.11    195.87 o 
   3   1   8    10988.41    10077.20    479.18 o 
   4   1   8      249.88      281.40     34.80 o 
   5   1   8      349.35      322.29     33.77 o 
   6   1   8     4924.35     5088.94    242.36 o 
   7   1   8      417.28      448.39     42.42 o 
   8   1   8     2248.76     2241.69    105.61 o 
   9   1   8      102.51       52.80     27.70 o 
  10   1   8       12.56        3.52     24.09 o 
  11   1   8       23.74       27.08     26.47 o 
  12   1   8       16.69        3.93     28.94 o 
  13   1   8       39.37       49.01     35.75 o 
  14   1   8      212.34      220.87     79.59 o 
 -17   2   8      317.23      243.63    118.92 o 
 -16   2   8      540.12      625.79     76.22 o 
 -15   2   8      477.34      550.49     68.72 o 
 -14   2   8       71.22       41.35     37.05 o 
 -13   2   8     1331.95     1309.54     85.80 o 
 -12   2   8     3168.45     3097.76    231.43 o 
 -11   2   8     4281.19     4565.79    308.31 o 
 -10   2   8      124.61      121.82     25.28 o 
  -9   2   8      674.28      733.43     50.05 o 
  -8   2   8      399.02      383.86     25.22 o 
  -7   2   8     2518.33     2831.96    149.47 o 
  -6   2   8    19182.58    21168.55   1097.20 o 
  -5   2   8     3544.72     3381.73    139.51 o 
  -4   2   8     2654.65     2585.96    158.57 o 
  -3   2   8     1541.89     1291.57     81.50 o 
  -2   2   8       24.45       22.70      7.81 o 
  -1   2   8      471.40      487.44     25.32 o 
   0   2   8      208.82      159.82     15.49 o 
   1   2   8       23.55       35.69     10.22 o 
   2   2   8    15099.88    15159.92    689.92 o 
   3   2   8    10915.95    11135.46    508.35 o 
   4   2   8      656.46      665.44     49.32 o 
   5   2   8      562.85      629.60     43.04 o 
   6   2   8       70.90       95.24     23.80 o 
   7   2   8     2176.71     2035.74    104.24 o 
   8   2   8     1455.22     1456.66     96.43 o 
   9   2   8       42.86       50.96     26.17 o 
  10   2   8      579.94      559.70     52.82 o 
  11   2   8        1.58       10.42     25.41 o 
  12   2   8      352.18      403.01     56.94 o 
  13   2   8      480.49      509.16     72.27 o 
  14   2   8        0.03        0.00     78.10 o 
 -17   3   8      532.37      391.01    137.06 o 
 -16   3   8      126.50      159.81     57.40 o 
 -15   3   8     1351.60     1332.77     93.61 o 
 -14   3   8     1508.61     1650.34    125.50 o 
 -13   3   8     1315.92     1302.01     84.92 o 
 -12   3   8       47.61       61.99     25.69 o 
 -11   3   8      200.65      183.42     31.25 o 
 -10   3   8     1283.67     1336.26     96.41 o 
  -9   3   8     2534.95     2587.79    132.21 o 
  -8   3   8     2500.22     2568.18    122.73 o 
  -7   3   8     6733.42     6850.60    305.58 o 
  -6   3   8       84.23      138.92     18.78 o 
  -5   3   8    12434.43    12430.80    676.38 o 
  -4   3   8    18370.91    19521.87   1218.94 o 
  -3   3   8     2222.04     2431.30    174.63 o 
  -2   3   8     4081.42     3901.33    231.53 o 
  -1   3   8     1182.02     1009.26     48.57 o 
   0   3   8      580.34      555.31     27.28 o 
   1   3   8    12614.17    12089.62    647.26 o 
   2   3   8    12163.75    11947.80    398.78 o 
   3   3   8     3691.02     3824.69    176.91 o 
   4   3   8     1137.90      917.01     46.63 o 
   5   3   8     2771.68     2584.98    137.11 o 
   6   3   8        5.63       27.06     18.26 o 
   7   3   8       45.34       41.23     23.59 o 
   8   3   8      951.27      893.85     79.13 o 
   9   3   8      492.97      547.25     55.01 o 
  10   3   8      475.36      535.47     55.55 o 
  11   3   8      751.42      754.61     69.37 o 
  12   3   8       24.03       13.81     36.32 o 
  13   3   8      141.64      119.96     52.41 o 
  14   3   8        0.24       22.93    108.84 o 
 -17   4   8        7.44        0.00     83.64 o 
 -16   4   8      174.65      270.19     82.41 o 
 -15   4   8       95.05       66.32     47.01 o 
 -14   4   8       47.38       21.64     28.83 o 
 -13   4   8     3223.06     2889.68    528.67 o 
 -12   4   8       56.72       60.82     22.65 o 
 -11   4   8      503.60      417.97    100.86 o 
 -10   4   8     1021.74      789.74    167.26 o 
  -9   4   8    12552.61    10214.75   1843.26 o 
  -8   4   8     1648.04     1317.76    156.99 o 
  -7   4   8      807.63      768.46     98.50 o 
  -6   4   8     2247.26     1910.43    161.18 o 
  -5   4   8       41.71       29.66     12.36 o 
  -4   4   8      888.14      738.39     45.82 o 
  -3   4   8    10666.47     9901.40    678.11 o 
  -2   4   8       74.25       92.00     13.80 o 
  -1   4   8    24624.31    24824.61    992.05 o 
   0   4   8      379.00      347.12     59.44 o 
   1   4   8     1072.67     1147.74     47.52 o 
   2   4   8     3315.55     2914.15    126.66 o 
   3   4   8      141.72      116.15     16.45 o 
   4   4   8     3026.70     2708.65    170.19 o 
   5   4   8     7721.93     7429.24    459.85 o 
   6   4   8      479.91      459.20     40.81 o 
   7   4   8     1054.85     1057.07     56.90 o 
   8   4   8       36.04       65.96     27.62 o 
   9   4   8     2995.08     2401.51    426.93 o 
  10   4   8       32.06       21.78     27.86 o 
  11   4   8      151.67      153.05     46.88 o 
  12   4   8       48.88       70.29     42.81 o 
  13   4   8       13.20       69.26     44.53 o 
 -17   5   8       25.83       39.30     93.97 o 
 -16   5   8      237.73      232.69     64.21 o 
 -15   5   8      324.92      307.86     58.78 o 
 -14   5   8       18.52       12.55     28.05 o 
 -13   5   8     1505.87     1029.13    269.47 o 
 -12   5   8       95.94      103.43     27.27 o 
 -11   5   8       10.20        0.00     19.20 o 
 -10   5   8      237.99      242.44     32.32 o 
  -9   5   8     1418.29     1388.26     83.53 o 
  -8   5   8     1734.57     1693.93     90.95 o 
  -7   5   8     2126.55     2179.52    105.16 o 
  -6   5   8     1021.57      844.11     52.09 o 
  -5   5   8     6151.43     5725.67    484.01 o 
  -4   5   8        3.81       11.33      8.87 o 
  -3   5   8      576.87      562.62     32.02 o 
  -2   5   8    27904.42    29393.90   1482.28 o 
  -1   5   8     4524.81     3678.02    531.28 o 
   0   5   8       44.20       88.52     15.40 o 
   1   5   8     5717.74     5291.57    171.26 o 
   2   5   8     5371.41     5088.27    189.75 o 
   3   5   8     4208.90     4016.22    186.08 o 
   4   5   8     4480.01     4246.96    212.52 o 
   5   5   8      142.11      161.29     28.99 o 
   6   5   8     1802.43     1665.75     88.53 o 
   7   5   8     1406.33     1212.91    210.86 o 
   8   5   8      758.17      707.24     62.56 o 
   9   5   8     2587.66     2584.97    167.12 o 
  10   5   8        0.98       15.53     31.41 o 
  11   5   8      865.34      953.53    121.62 o 
  12   5   8      374.05      320.99     62.20 o 
  13   5   8      265.99      317.46     65.75 o 
 -17   6   8      106.87      142.60    109.09 o 
 -16   6   8      336.59      379.55     65.33 o 
 -15   6   8      457.85      467.92     66.99 o 
 -14   6   8      204.10      248.32     45.93 o 
 -13   6   8       28.71       28.35     28.98 o 
 -12   6   8        7.67        0.47     21.66 o 
 -11   6   8     1638.52     1247.01    243.44 o 
 -10   6   8     1242.92      961.72    111.14 o 
  -9   6   8      249.42      273.85     32.62 o 
  -8   6   8        0.31        0.00     15.80 o 
  -7   6   8     1369.32     1429.12     78.63 o 
  -6   6   8     1160.11     1095.34     63.96 o 
  -5   6   8     4288.20     4049.30    201.78 o 
  -4   6   8     5024.78     5345.90    240.70 o 
  -3   6   8     2720.72     1883.12    434.58 o 
  -2   6   8      454.18      507.67     40.28 o 
  -1   6   8     7338.76     7486.27    317.27 o 
   0   6   8     1658.86     1674.14     57.22 o 
   1   6   8     3823.70     3543.31    111.29 o 
   2   6   8    10391.26    10111.65    261.65 o 
   3   6   8      582.63      559.24     31.01 o 
   4   6   8       38.96       28.99     20.73 o 
   5   6   8       93.48       81.71     23.67 o 
   6   6   8      771.46      562.98    117.53 o 
   7   6   8     2735.12     2536.06    102.96 o 
   8   6   8      709.57      877.94     65.61 o 
   9   6   8      182.11      221.64     48.83 o 
  10   6   8     1127.55     1232.52     93.29 o 
  11   6   8      773.13      809.96     83.90 o 
  12   6   8     1064.28     1065.40    105.57 o 
  13   6   8       18.95       70.61     50.44 o 
 -16   7   8      113.05      146.90     54.18 o 
 -15   7   8      662.34      745.53     80.34 o 
 -14   7   8      503.33      600.78     62.74 o 
 -13   7   8       29.70       45.30     28.01 o 
 -12   7   8     3953.24     4130.30    218.34 o 
 -11   7   8      191.10      222.59     38.85 o 
 -10   7   8     8026.74     7655.90    645.58 o 
  -9   7   8       72.61       78.64     20.01 o 
  -8   7   8     3199.47     2513.15    431.62 o 
  -7   7   8     8372.11     6001.26   1127.31 o 
  -6   7   8      335.06      245.76     40.95 o 
  -5   7   8       91.21      104.79     20.74 o 
  -4   7   8     7986.38     7722.43    503.70 o 
  -3   7   8     5189.53     5042.20    278.93 o 
  -2   7   8     3007.61     2736.20    329.73 o 
  -1   7   8     4434.00     4036.03    144.77 o 
   0   7   8    11643.14    11207.92    483.92 o 
   1   7   8     1390.12     1396.14     42.67 o 
   2   7   8       79.34       97.38     18.21 o 
   3   7   8      165.55      164.99     21.99 o 
   4   7   8     1448.49     1344.89     66.69 o 
   5   7   8     1632.51     1654.95    184.90 o 
   6   7   8     2188.10     2084.06    147.64 o 
   7   7   8       23.27       55.25     27.84 o 
   8   7   8     2243.39     2335.02    199.39 o 
   9   7   8        0.61       10.98     31.06 o 
  10   7   8        0.32       43.56     37.00 o 
  11   7   8      105.09      105.71     44.79 o 
  12   7   8        6.35       62.56     42.85 o 
  13   7   8       12.15        0.00    103.04 o 
 -17   8   8       19.43        4.03    105.31 o 
 -16   8   8      573.85      659.27     97.47 o 
 -15   8   8        9.63        7.92     33.58 o 
 -14   8   8     1240.66     1256.31     89.80 o 
 -13   8   8      223.08      195.34     41.69 o 
 -12   8   8      939.22      907.81     67.27 o 
 -11   8   8     1444.44     1452.20     74.83 o 
 -10   8   8      117.16       69.79     31.14 o 
  -9   8   8     1114.69     1127.32     70.03 o 
  -8   8   8     4757.46     4527.90    221.35 o 
  -7   8   8      129.13      130.49     23.88 o 
  -6   8   8        1.44       16.41     13.62 o 
  -5   8   8      249.27      234.14     24.77 o 
  -4   8   8       86.39       67.37     16.10 o 
  -3   8   8     5081.95     4790.57    184.70 o 
  -2   8   8     3247.48     3215.24    141.46 o 
  -1   8   8    11217.94     9749.09   1065.57 o 
   0   8   8    14412.18    14665.15    589.10 o 
   1   8   8     1399.13     1251.50     42.28 o 
   2   8   8     1430.12     1462.52     45.41 o 
   3   8   8      142.68      136.36     21.18 o 
   4   8   8     6290.58     5457.28    617.91 o 
   5   8   8      578.99      589.18     51.07 o 
   6   8   8      104.71      103.64     32.27 o 
   7   8   8      144.90      127.78     41.15 o 
   8   8   8      599.66      729.35     97.60 o 
   9   8   8        7.09       26.78     31.39 o 
  10   8   8     1292.44     1233.73    140.37 o 
  11   8   8       21.21       46.19     42.87 o 
  12   8   8      169.64      213.30     56.38 o 
 -16   9   8       73.76      107.22     58.80 o 
 -15   9   8      778.53      828.46     75.48 o 
 -14   9   8      602.35      534.00     61.55 o 
 -13   9   8       56.68      103.11     36.13 o 
 -12   9   8      982.43      919.54     69.83 o 
 -11   9   8      374.92      530.16     55.53 o 
 -10   9   8     2285.58     2198.88    127.26 o 
  -9   9   8       22.58       41.27     25.25 o 
  -8   9   8     1266.88     1129.77     68.37 o 
  -7   9   8     3199.98     3074.00    116.24 o 
  -6   9   8      830.46      939.37     47.46 o 
  -5   9   8      345.63      317.79     28.67 o 
  -4   9   8     7591.27     7589.34    344.34 o 
  -3   9   8     1433.91     1394.92     44.46 o 
  -2   9   8     1063.44     1035.23     54.70 o 
  -1   9   8     7765.87     7474.21    290.34 o 
   0   9   8      948.73     1033.37     84.82 o 
   1   9   8     2424.51     2376.97    116.03 o 
   2   9   8     1755.25     1784.30     71.72 o 
   3   9   8      576.11      407.75     65.40 o 
   4   9   8      769.21      787.49     56.25 o 
   5   9   8        1.04       27.91     25.09 o 
   6   9   8      622.52      651.87     65.88 o 
   7   9   8      522.46      592.04     68.26 o 
   8   9   8      132.37      125.69     42.07 o 
   9   9   8      169.81      153.16     44.67 o 
  10   9   8      175.06      305.82     62.42 o 
  11   9   8      849.11      850.60     91.73 o 
  12   9   8      285.91      301.95     66.00 o 
 -16  10   8      888.05      831.74    130.81 o 
 -15  10   8       70.95       92.44     41.44 o 
 -14  10   8        1.22       18.72     31.26 o 
 -13  10   8      281.35      279.88     48.07 o 
 -12  10   8      503.48      484.80     57.55 o 
 -11  10   8     2537.31     2342.33    178.19 o 
 -10  10   8     2440.07     2237.25     91.05 o 
  -9  10   8     1019.75     1073.50     72.49 o 
  -8  10   8      109.19       67.24     27.53 o 
  -7  10   8      439.92      490.09     47.20 o 
  -6  10   8     2691.68     2556.24     84.99 o 
  -5  10   8     8400.38     8161.66    284.72 o 
  -4  10   8       83.93       80.30     19.60 o 
  -3  10   8     7610.96     7636.95    327.73 o 
  -2  10   8       21.99       30.54     16.87 o 
  -1  10   8     2835.28     2772.77    100.14 o 
   0  10   8      153.69      167.61     22.67 o 
   1  10   8       69.22       52.20     18.64 o 
   2  10   8     4369.76     4001.35    175.22 o 
   3  10   8     4136.72     3733.27    156.94 o 
   4  10   8      131.44      128.69     32.52 o 
   5  10   8      765.54      872.90     71.48 o 
   6  10   8     3164.25     3215.31    281.21 o 
   7  10   8     2893.06     2819.47    258.62 o 
   8  10   8        8.08       58.93     34.40 o 
   9  10   8       11.91       33.40     42.84 o 
  10  10   8        9.95       30.43     40.85 o 
  11  10   8       75.21       59.78     46.23 o 
 -16  11   8       37.29      105.82    120.93 o 
 -15  11   8     1754.63     1894.32    113.10 o 
 -14  11   8      279.64      310.49     53.71 o 
 -13  11   8      292.70      418.34     56.45 o 
 -12  11   8        9.09       36.57     31.58 o 
 -11  11   8      775.20      786.35     67.52 o 
 -10  11   8      563.18      583.81     58.13 o 
  -9  11   8     6354.05     6230.25    206.11 o 
  -8  11   8      116.47      141.08     33.99 o 
  -7  11   8     4034.85     3833.89    217.49 o 
  -6  11   8       32.34       22.83     22.17 o 
  -5  11   8    10662.46    10756.02    248.18 o 
  -4  11   8      685.39      688.54     45.41 o 
  -3  11   8      717.78      827.35     67.71 o 
  -2  11   8     5999.61     5772.99    259.40 o 
  -1  11   8     3113.13     3251.52    132.69 o 
   0  11   8      486.30      506.67     37.00 o 
   1  11   8      738.56      503.99    105.60 o 
   2  11   8     1212.96      909.44    154.12 o 
   3  11   8      555.61      606.62     42.24 o 
   4  11   8      421.21      465.87     49.27 o 
   5  11   8      214.95      218.56     47.39 o 
   6  11   8       18.61        0.00     30.24 o 
   7  11   8       90.74      146.37     43.56 o 
   8  11   8       11.37        6.53     32.22 o 
   9  11   8      255.18      229.34     54.86 o 
  10  11   8       31.99       62.09     45.57 o 
  11  11   8       78.78       84.75     49.87 o 
 -15  12   8      114.80      128.60     46.38 o 
 -14  12   8      237.90      253.57     52.31 o 
 -13  12   8      486.84      431.40     57.77 o 
 -12  12   8      474.82      486.65     58.01 o 
 -11  12   8      271.13      270.83     45.89 o 
 -10  12   8     1527.89     1388.02     79.36 o 
  -9  12   8     3064.41     2914.40    122.26 o 
  -8  12   8      612.47      648.66     57.89 o 
  -7  12   8      133.90       77.58     31.34 o 
  -6  12   8     1104.29     1180.02     71.71 o 
  -5  12   8      559.30      449.33     47.31 o 
  -4  12   8       33.60       32.65     21.55 o 
  -3  12   8     2426.71     2533.40     92.69 o 
  -2  12   8       62.35      101.91     30.50 o 
  -1  12   8     5913.37     5884.06    242.62 o 
   0  12   8     1507.19     1459.52     56.06 o 
   1  12   8        4.15       18.22     19.05 o 
   2  12   8     2744.74     2404.73    186.87 o 
   3  12   8      189.68      196.64     30.20 o 
   4  12   8        0.42        0.00     28.59 o 
   5  12   8     7232.75     7067.09    474.30 o 
   6  12   8        5.19        0.00     30.95 o 
   7  12   8      204.05      222.24     53.66 o 
   8  12   8       86.86       69.79     38.78 o 
   9  12   8      814.24      816.47     87.24 o 
  10  12   8      124.70      134.38     53.29 o 
 -15  13   8      121.49      160.58     63.91 o 
 -14  13   8      206.53      227.31     50.80 o 
 -13  13   8       89.10      120.50     42.10 o 
 -12  13   8      527.08      499.01     61.96 o 
 -11  13   8       33.01       33.97     30.62 o 
 -10  13   8      410.64      345.10     51.62 o 
  -9  13   8      183.54      184.32     40.25 o 
  -8  13   8      257.58      257.08     43.57 o 
  -7  13   8      174.63      179.29     38.64 o 
  -6  13   8     2100.64     1890.01     82.31 o 
  -5  13   8     1059.88      977.34     88.32 o 
  -4  13   8       27.31        0.15     24.35 o 
  -3  13   8      227.06      189.64     36.76 o 
  -2  13   8     2905.80     3150.07    101.55 o 
  -1  13   8      572.07      514.40     44.74 o 
   0  13   8      726.54      738.89     50.01 o 
   1  13   8      242.33      182.47     50.18 o 
   2  13   8       13.78       34.42     20.56 o 
   3  13   8     1354.31     1022.16    109.66 o 
   4  13   8     1623.79     1546.52    134.84 o 
   5  13   8      986.56     1073.11    123.42 o 
   6  13   8      307.21      382.06     61.62 o 
   7  13   8      142.57      176.11     49.34 o 
   8  13   8      212.10      145.23     51.77 o 
   9  13   8      122.05      134.01     51.79 o 
  10  13   8        7.69        3.31     46.79 o 
 -14  14   8      129.06      151.75     61.36 o 
 -13  14   8       53.73       55.50     38.19 o 
 -12  14   8      106.71      112.84     42.46 o 
 -11  14   8     2047.96     2074.25    106.52 o 
 -10  14   8      155.45      186.64     42.30 o 
  -9  14   8      184.76      183.68     41.90 o 
  -8  14   8     1130.67     1049.38     74.02 o 
  -7  14   8     1189.12     1140.36     74.24 o 
  -6  14   8     2190.78     1956.10     86.06 o 
  -5  14   8       12.11        0.00     27.23 o 
  -4  14   8     1165.44     1182.25     80.77 o 
  -3  14   8      443.27      422.06     52.41 o 
  -2  14   8        8.50        0.00     23.49 o 
  -1  14   8      961.76      923.14     62.67 o 
   0  14   8     1213.24     1389.54     65.12 o 
   1  14   8     2092.04     1909.49    172.06 o 
   2  14   8     6111.74     6160.92    321.52 o 
   3  14   8      279.43      198.21     65.80 o 
   4  14   8      619.00      636.20     69.69 o 
   5  14   8       39.51       78.11     39.97 o 
   6  14   8      373.58      372.86     61.13 o 
   7  14   8      559.17      578.16     73.58 o 
   8  14   8      356.78      349.38     66.30 o 
   9  14   8       20.79       30.25     40.76 o 
 -13  15   8      238.89      278.89     69.62 o 
 -12  15   8      441.44      485.46     64.79 o 
 -11  15   8       63.54       56.81     37.54 o 
 -10  15   8      880.16      987.71    102.35 o 
  -9  15   8      104.52      155.35     39.02 o 
  -8  15   8       35.94       57.12     34.01 o 
  -7  15   8      330.87      384.80     61.38 o 
  -6  15   8      224.44      261.77     51.38 o 
  -5  15   8     2668.69     2717.33    117.17 o 
  -4  15   8     1647.24     1627.51     92.62 o 
  -3  15   8      106.32      182.11     45.87 o 
  -2  15   8     1463.91     1355.83     75.53 o 
  -1  15   8      217.26      310.31     46.34 o 
   0  15   8     2230.09     2197.24    142.58 o 
   1  15   8     1098.37     1086.01     94.19 o 
   2  15   8       94.68      165.64     40.92 o 
   3  15   8       13.73        6.94     28.49 o 
   4  15   8      130.54      206.77     59.16 o 
   5  15   8       48.19       52.65     38.39 o 
   6  15   8      894.20      995.46     90.98 o 
   7  15   8       35.86       82.31     45.31 o 
   8  15   8     1071.10     1076.86    172.04 o 
   9  15   8      153.36      156.54     80.96 o 
 -12  16   8       50.01       50.85     49.48 o 
 -11  16   8        6.92       29.58     36.30 o 
 -10  16   8        6.46        2.61     32.16 o 
  -9  16   8       38.41       51.88     41.21 o 
  -8  16   8     1663.72     1464.65    101.78 o 
  -7  16   8      214.49      214.28     50.36 o 
  -6  16   8      143.17      224.17     50.21 o 
  -5  16   8      296.93      376.00     60.06 o 
  -4  16   8        2.53       23.73     33.93 o 
  -3  16   8        8.81        0.00     30.69 o 
  -2  16   8       13.40       18.78     33.02 o 
  -1  16   8        1.98       12.98     28.21 o 
   0  16   8     2001.51     1728.91    112.58 o 
   1  16   8       97.19      103.14     38.72 o 
   2  16   8       16.34       35.62     29.90 o 
   3  16   8       43.47      102.98     35.80 o 
   4  16   8      489.38      543.47     83.97 o 
   5  16   8       45.15       82.87     47.89 o 
   6  16   8      694.13      735.11    115.72 o 
   7  16   8      524.13      558.78     97.38 o 
   8  16   8        2.72        1.60     59.69 o 
 -11  17   8       68.67       78.88     52.54 o 
 -10  17   8      309.74      325.10     67.16 o 
  -9  17   8        1.02        0.00     39.31 o 
  -8  17   8      118.23      192.23     54.03 o 
  -7  17   8     1716.31     1793.04    122.08 o 
  -6  17   8       55.83       65.41     40.66 o 
  -5  17   8        1.20        0.00     32.02 o 
  -4  17   8      457.23      555.29     70.69 o 
  -3  17   8     1491.08     1458.81     95.40 o 
  -2  17   8      562.77      693.54     73.66 o 
  -1  17   8     3586.30     3654.59    220.15 o 
   0  17   8     1341.19     1366.02     94.23 o 
   1  17   8      505.31      557.35     68.17 o 
   2  17   8       71.56       77.09     38.50 o 
   3  17   8     1469.84     1578.30     88.22 o 
   4  17   8       11.10       80.09     50.33 o 
   5  17   8        0.04        3.65     45.82 o 
   6  17   8      158.37      121.76     61.00 o 
   7  17   8      499.50      629.60    205.33 o 
 -10  18   8      155.78      147.64    111.61 o 
  -9  18   8      256.46      311.60     68.62 o 
  -8  18   8      108.90      143.86     50.09 o 
  -7  18   8        0.93       10.65     38.47 o 
  -6  18   8      263.55      269.35     61.66 o 
  -5  18   8      487.71      525.11     72.99 o 
  -4  18   8        6.04       12.67     38.52 o 
  -3  18   8      802.94      732.27     80.09 o 
  -2  18   8       75.77       78.83     41.46 o 
  -1  18   8      455.68      516.92     81.97 o 
   0  18   8       52.92      118.80     45.15 o 
   1  18   8      386.00      401.39     63.36 o 
   2  18   8       86.99       83.35     40.60 o 
   3  18   8        4.70        0.00     33.51 o 
   4  18   8      443.92      531.52     87.72 o 
   5  18   8       14.01        5.67     43.65 o 
   6  18   8      321.49      351.30     92.19 o 
  -8  19   8       55.51       38.69     70.52 o 
  -7  19   8      390.07      343.55     68.49 o 
  -6  19   8       55.37       49.83     44.77 o 
  -5  19   8     1232.55     1100.00     98.65 o 
  -4  19   8      745.34      683.02     82.57 o 
  -3  19   8      378.93      456.55     70.56 o 
  -2  19   8       17.61       23.26     44.88 o 
  -1  19   8      971.61      952.67    103.14 o 
   0  19   8      331.55      404.06     79.68 o 
   1  19   8     1795.38     1826.80    129.19 o 
   2  19   8       30.73       36.27     39.91 o 
   3  19   8      423.74      454.17     81.63 o 
   4  19   8       30.99       29.73     80.37 o 
  -7  20   8      383.47      438.13    171.07 o 
  -6  20   8      229.73      296.79    149.15 o 
  -5  20   8       19.34       25.39     56.73 o 
  -4  20   8        1.27       14.32     46.88 o 
  -3  20   8       74.55       68.73     55.79 o 
  -2  20   8      385.63      408.02     85.17 o 
  -1  20   8       97.51      143.44     61.07 o 
   0  20   8      101.89      102.52     54.32 o 
   1  20   8        9.28       37.09     62.27 o 
   2  20   8      205.69      158.48     73.20 o 
 -17   0   9      453.39      377.27    176.23 o 
 -15   0   9       72.56      222.32     74.53 o 
 -13   0   9      265.84      303.97     71.89 o 
 -11   0   9     5252.77     6027.54    681.62 o 
  -9   0   9     1367.78     1505.28    476.29 o 
  -7   0   9     7363.29     8250.09    547.39 o 
  -5   0   9     5716.17     5205.39    538.54 o 
  -3   0   9      776.92      664.68     90.11 o 
  -1   0   9    26697.03    28294.21   2136.93 o 
   1   0   9      691.31      521.64     35.95 o 
   3   0   9      829.08      604.43     60.86 o 
   5   0   9     2047.25     1861.71    112.14 o 
   7   0   9     3904.64     3644.34    224.82 o 
   9   0   9       30.64       44.22     39.81 o 
  11   0   9       61.35       79.36     42.10 o 
  13   0   9      595.33      603.36    113.33 o 
 -18   1   9      570.31      514.29    115.44 o 
 -17   1   9      264.94      332.65     63.54 o 
 -16   1   9      150.89      252.45     56.52 o 
 -15   1   9     4479.00     4428.49    286.44 o 
 -14   1   9     1388.50     1330.53    102.22 o 
 -13   1   9     3344.90     2812.58    260.22 o 
 -12   1   9     1295.29     1338.23     96.06 o 
 -11   1   9      452.58      397.69     44.04 o 
 -10   1   9     1006.32      889.92     73.51 o 
  -9   1   9     2597.21     2569.42    151.28 o 
  -8   1   9      460.28      482.32     42.18 o 
  -7   1   9    12456.37    12808.43    631.27 o 
  -6   1   9     2023.39     2122.72    117.31 o 
  -5   1   9    12855.76    13578.85    620.30 o 
  -4   1   9     1280.89     1210.58     85.24 o 
  -3   1   9     2645.59     2663.82    201.64 o 
  -2   1   9      349.67      336.05     26.06 o 
  -1   1   9     2800.99     2938.63    138.59 o 
   0   1   9     6181.85     7240.58    314.92 o 
   1   1   9     5528.65     4990.89    236.34 o 
   2   1   9     5456.56     4833.47    240.18 o 
   3   1   9     5316.26     4929.99    262.39 o 
   4   1   9       36.77       28.78     18.66 o 
   5   1   9      642.16      671.91     46.38 o 
   6   1   9     5258.12     5024.61    227.45 o 
   7   1   9      730.96      659.55     50.63 o 
   8   1   9       77.47       69.40     26.47 o 
   9   1   9      278.26      318.21     45.39 o 
  10   1   9      213.25      198.58     38.07 o 
  11   1   9       37.12       17.80     28.36 o 
  12   1   9       94.89      121.64     39.98 o 
  13   1   9      226.98      240.21     53.90 o 
 -18   2   9       17.26       16.12     93.72 o 
 -17   2   9      137.06      160.80     51.00 o 
 -16   2   9     1181.93     1304.06     97.56 o 
 -15   2   9       22.96       27.30     37.93 o 
 -14   2   9     1846.15     1714.40    114.51 o 
 -13   2   9      121.18      147.51     41.73 o 
 -12   2   9      204.08      249.69     40.38 o 
 -11   2   9      682.20      643.65     78.61 o 
 -10   2   9      287.91      363.31     35.31 o 
  -9   2   9     4110.99     4487.75    247.35 o 
  -8   2   9    19347.51    21088.48   1180.25 o 
  -7   2   9      607.25      683.27     51.97 o 
  -6   2   9    13766.68    15159.67    767.81 o 
  -5   2   9     8713.49     9514.17    439.31 o 
  -4   2   9    23024.98    23551.72   1576.99 o 
  -3   2   9     7533.36     7351.57    561.62 o 
  -2   2   9     3586.62     3279.36    228.84 o 
  -1   2   9     2642.81     2760.79    141.80 o 
   0   2   9     1393.38     1375.31     78.33 o 
   1   2   9     8463.14     8316.27    362.32 o 
   2   2   9     7908.08     7617.92    341.79 o 
   3   2   9      292.45      261.85     30.19 o 
   4   2   9      106.49       91.06     25.31 o 
   5   2   9       17.73       23.75     19.24 o 
   6   2   9      173.43      233.00     34.70 o 
   7   2   9     2593.33     2405.82     85.76 o 
   8   2   9      205.25      223.53     37.48 o 
   9   2   9     1313.87     1263.23     69.18 o 
  10   2   9      475.67      445.79     50.22 o 
  11   2   9       29.72       12.12     27.28 o 
  12   2   9        0.82       18.61     36.55 o 
  13   2   9       13.70       35.89     43.77 o 
 -18   3   9      557.56      516.48    172.83 o 
 -17   3   9       85.23       24.96     49.05 o 
 -16   3   9      747.04      771.68     93.45 o 
 -15   3   9       23.16      108.24     49.76 o 
 -14   3   9      116.05      157.32     43.82 o 
 -13   3   9      885.31     1021.97     98.17 o 
 -12   3   9       20.54       18.92     25.12 o 
 -11   3   9     1987.71     2060.89    145.14 o 
 -10   3   9     6380.60     5890.55    452.05 o 
  -9   3   9      527.11      502.46     37.83 o 
  -8   3   9       11.77       12.28     14.72 o 
  -7   3   9     1421.84     1285.00     96.49 o 
  -6   3   9       24.91       98.75     17.18 o 
  -5   3   9      302.34      393.96     26.28 o 
  -4   3   9      664.97      640.19     40.97 o 
  -3   3   9      408.52      417.07     35.10 o 
  -2   3   9    13513.73    12786.13    634.52 o 
  -1   3   9      836.03      979.88     37.95 o 
   0   3   9     3763.10     3812.18    147.59 o 
   1   3   9     4104.83     3627.20    376.86 o 
   2   3   9     5355.72     4988.12    244.82 o 
   3   3   9      325.21      355.33     33.71 o 
   4   3   9     2754.67     3014.01    185.19 o 
   5   3   9       15.48        0.00     17.42 o 
   6   3   9     1707.26     1813.52     87.65 o 
   7   3   9      712.41      663.88     51.19 o 
   8   3   9     4644.74     4386.11    274.99 o 
   9   3   9      100.85       97.44     30.77 o 
  10   3   9       86.92      112.13     31.54 o 
  11   3   9      192.34      184.66     44.34 o 
  12   3   9       39.60       53.58     42.71 o 
  13   3   9        7.05        0.00     43.66 o 
 -17   4   9       70.37       50.96     64.81 o 
 -16   4   9      175.01      213.51     80.35 o 
 -15   4   9        0.46        0.00     42.50 o 
 -14   4   9      861.55      806.15     84.51 o 
 -13   4   9      524.19      491.41     73.18 o 
 -12   4   9      434.58      474.39     70.45 o 
 -11   4   9      611.51      584.77     91.36 o 
 -10   4   9      286.14      292.20     45.76 o 
  -9   4   9      997.97      976.37     60.81 o 
  -8   4   9      477.45      458.96     31.30 o 
  -7   4   9      577.00      603.10     33.55 o 
  -6   4   9    12548.66    13268.81    719.40 o 
  -5   4   9      387.12      439.34     27.99 o 
  -4   4   9       23.73       45.05     13.84 o 
  -3   4   9      813.66      837.61     61.26 o 
  -2   4   9     9873.45     9607.91    457.64 o 
  -1   4   9      253.39      227.93     20.20 o 
   0   4   9     4646.38     4452.34    177.75 o 
   1   4   9      902.84      886.61     34.45 o 
   2   4   9      134.36      162.10     19.90 o 
   3   4   9        0.19        0.00     15.67 o 
   4   4   9     4406.09     4304.37    221.54 o 
   5   4   9      619.40      543.54     43.14 o 
   6   4   9       25.83       35.46     21.86 o 
   7   4   9      604.36      762.04     74.45 o 
   8   4   9       58.75       44.40     28.25 o 
   9   4   9      545.30      597.88     53.25 o 
  10   4   9      232.99      306.75     50.07 o 
  11   4   9      184.09      155.99     47.76 o 
  12   4   9      902.30      899.45     92.10 o 
  13   4   9       52.39       78.99     65.04 o 
 -17   5   9      293.40      138.06    112.11 o 
 -16   5   9       26.89       29.23     46.94 o 
 -15   5   9       24.36       57.39     40.90 o 
 -14   5   9     1182.68     1325.37     92.54 o 
 -13   5   9     1132.89     1200.32    103.69 o 
 -12   5   9     1433.52     1471.23     90.55 o 
 -11   5   9        9.71       14.56     20.51 o 
 -10   5   9     4777.85     4514.58    266.93 o 
  -9   5   9     2130.41     2050.45    136.18 o 
  -8   5   9      516.40      473.88     36.84 o 
  -7   5   9      656.08      564.13     70.01 o 
  -6   5   9      220.11      189.75     32.23 o 
  -5   5   9       47.05       87.86     17.35 o 
  -4   5   9        0.70        1.79     10.83 o 
  -3   5   9      202.05      200.58     18.45 o 
  -2   5   9     8525.84     9196.14    439.46 o 
  -1   5   9     4194.42     3535.78    262.22 o 
   0   5   9     8983.41     8957.61    330.97 o 
   1   5   9     4414.69     4568.50    139.61 o 
   2   5   9     9264.96     8792.83    331.13 o 
   3   5   9       65.02       88.18     22.57 o 
   4   5   9      988.01     1025.89     70.27 o 
   5   5   9     4591.12     4366.68    265.13 o 
   6   5   9      697.79      611.48     47.36 o 
   7   5   9        7.92        1.70     21.03 o 
   8   5   9     2900.12     2896.55    127.11 o 
   9   5   9        0.58       49.11     34.33 o 
  10   5   9      528.41      499.27     66.30 o 
  11   5   9      948.79      954.00     90.06 o 
  12   5   9       97.87      105.51     48.42 o 
  13   5   9      140.88       64.24    119.67 o 
 -17   6   9      128.95      126.47    108.33 o 
 -16   6   9      517.04      514.96     85.89 o 
 -15   6   9      125.09      140.75     47.78 o 
 -14   6   9     1010.05     1218.16     90.64 o 
 -13   6   9     1492.75     1492.14     94.19 o 
 -12   6   9      188.62      196.35     39.58 o 
 -11   6   9     3896.72     3592.24    266.78 o 
 -10   6   9     1205.74     1320.50    107.60 o 
  -9   6   9     4535.97     4300.54    261.07 o 
  -8   6   9     2523.82     2467.84    165.60 o 
  -7   6   9       56.56       28.92     16.73 o 
  -6   6   9        1.21       21.53     14.99 o 
  -5   6   9       58.00       85.17     17.52 o 
  -4   6   9      228.81      187.42     34.27 o 
  -3   6   9    17014.31    16990.92    821.25 o 
  -2   6   9     8193.28     8012.01    809.39 o 
  -1   6   9     1965.92     1783.78    151.49 o 
   0   6   9     1417.58     1422.55     74.19 o 
   1   6   9     5297.61     5115.67    149.35 o 
   2   6   9     5333.29     5064.87    120.80 o 
   3   6   9      417.43      413.30     36.48 o 
   4   6   9       92.10      116.06     25.79 o 
   5   6   9      125.56      144.53     29.01 o 
   6   6   9       69.02      130.08     28.58 o 
   7   6   9     1110.82      888.47    177.31 o 
   8   6   9        3.24       24.76     27.56 o 
   9   6   9     1465.26     1426.15    118.96 o 
  10   6   9      288.87      262.16     54.74 o 
  11   6   9       80.20       97.07     45.35 o 
  12   6   9        0.33       29.06     39.81 o 
 -16   7   9      281.56      320.61     64.12 o 
 -15   7   9      887.05      956.07     88.69 o 
 -14   7   9      379.90      448.48     65.00 o 
 -13   7   9       65.07       70.41     28.37 o 
 -12   7   9      588.84      340.19    123.63 o 
 -11   7   9     2671.93     2266.19    220.43 o 
 -10   7   9        2.24        0.00     21.80 o 
  -9   7   9        9.71       57.18     21.83 o 
  -8   7   9     1899.91     1696.52    112.15 o 
  -7   7   9     1682.65     1596.48     76.82 o 
  -6   7   9       99.27      121.78     22.60 o 
  -5   7   9     7240.44     7186.81    360.88 o 
  -4   7   9      227.71      154.59     19.61 o 
  -3   7   9     4274.34     3100.64    674.89 o 
  -2   7   9      323.83      263.83     23.54 o 
  -1   7   9     3061.51     2953.89    142.92 o 
   0   7   9     1961.82     2077.44     82.96 o 
   1   7   9      220.98      321.07     26.57 o 
   2   7   9     1159.51     1180.42     54.78 o 
   3   7   9     2890.97     2885.43    116.45 o 
   4   7   9     1894.97     2035.75     82.96 o 
   5   7   9       15.94       18.07     19.70 o 
   6   7   9      246.38      159.87     51.36 o 
   7   7   9      367.57      324.54     45.24 o 
   8   7   9      579.39      533.98     65.53 o 
   9   7   9     1509.92     1456.03    150.04 o 
  10   7   9        5.55       60.33     39.29 o 
  11   7   9      848.08      879.19     91.55 o 
  12   7   9       85.97      135.91     50.55 o 
 -17   8   9      788.67      916.56    194.50 o 
 -16   8   9       20.05       20.44     45.44 o 
 -15   8   9      200.26      239.54     55.30 o 
 -14   8   9      168.62      191.56     51.11 o 
 -13   8   9      265.38      299.43     47.82 o 
 -12   8   9      115.74      174.62     40.29 o 
 -11   8   9     6259.75     5313.35    624.65 o 
 -10   8   9      878.62      707.52    183.85 o 
  -9   8   9     1586.41     1019.83    309.82 o 
  -8   8   9      303.39      219.53     83.84 o 
  -7   8   9     3318.65     2271.45    480.07 o 
  -6   8   9      157.86      135.72     35.38 o 
  -5   8   9    10783.79     8958.51    787.50 o 
  -4   8   9      932.73      988.36     38.94 o 
  -3   8   9     2380.83     2180.47    110.26 o 
  -2   8   9      168.75      102.50     24.90 o 
  -1   8   9     9725.44     9163.92    433.64 o 
   0   8   9     2291.90     2459.63    107.10 o 
   1   8   9      918.78      854.62     40.17 o 
   2   8   9       23.95       22.92     16.02 o 
   3   8   9        2.71        3.15     19.59 o 
   4   8   9      454.42      486.79     47.49 o 
   5   8   9      977.36      667.87    179.94 o 
   6   8   9      192.98      235.13     41.43 o 
   7   8   9     1819.76     1897.98    140.00 o 
   8   8   9        8.45        8.75     30.59 o 
   9   8   9      428.80      503.90     68.64 o 
  10   8   9      533.91      674.98     88.69 o 
  11   8   9      615.74      550.02     80.43 o 
  12   8   9       59.10       53.16     80.87 o 
 -16   9   9       22.95       39.17     45.33 o 
 -15   9   9      738.09      791.43     85.71 o 
 -14   9   9       10.54       25.86     31.34 o 
 -13   9   9      696.86      716.99     66.18 o 
 -12   9   9     5331.07     5209.09    194.62 o 
 -11   9   9       17.27       46.65     28.73 o 
 -10   9   9     1889.20     1986.92     84.98 o 
  -9   9   9     1391.70     1426.83     78.49 o 
  -8   9   9     1644.75     1520.27     89.55 o 
  -7   9   9     4166.84     4019.08    181.03 o 
  -6   9   9      127.10      143.05     26.91 o 
  -5   9   9     9372.42     8723.23    371.65 o 
  -4   9   9     2283.88     2205.27    138.96 o 
  -3   9   9    13702.56    13602.89    586.37 o 
  -2   9   9     3025.16     3203.10    143.38 o 
  -1   9   9      120.70      108.36     23.17 o 
   0   9   9     2479.19     2608.63     85.83 o 
   1   9   9     1560.21     1495.97     63.53 o 
   2   9   9      775.19      752.68     50.95 o 
   3   9   9     3452.24     3445.51    138.12 o 
   4   9   9      189.08      114.33     44.74 o 
   5   9   9      649.92      634.23     55.46 o 
   6   9   9     1980.90     1908.50    181.64 o 
   7   9   9      466.00      489.29     67.86 o 
   8   9   9       32.22       26.83     33.61 o 
   9   9   9      149.02      176.71     48.63 o 
  10   9   9       84.33       99.21     48.43 o 
  11   9   9      102.32      105.09     46.81 o 
 -16  10   9      885.65     1109.65    123.13 o 
 -15  10   9       51.28       86.12     49.19 o 
 -14  10   9     2369.71     2374.08    161.40 o 
 -13  10   9        0.36        0.00     29.63 o 
 -12  10   9      392.73      381.68     52.23 o 
 -11  10   9       19.75       20.16     28.19 o 
 -10  10   9      440.39      483.67     53.69 o 
  -9  10   9     1947.57     1887.96    108.80 o 
  -8  10   9     1791.49     1681.19     75.35 o 
  -7  10   9      635.58      610.65     52.14 o 
  -6  10   9      721.09      745.53     55.67 o 
  -5  10   9      430.32      477.15     46.16 o 
  -4  10   9     2939.86     2517.49     92.75 o 
  -3  10   9     4340.17     4318.86    189.79 o 
  -2  10   9      157.88      220.89     25.56 o 
  -1  10   9     1059.21     1052.66     42.64 o 
   0  10   9      224.24      230.44     24.33 o 
   1  10   9      193.46      227.60     29.24 o 
   2  10   9     9298.39     8954.15    274.29 o 
   3  10   9       56.72       54.89     25.19 o 
   4  10   9     2095.42     1925.89    108.60 o 
   5  10   9      283.35      281.10     52.66 o 
   6  10   9      332.05      395.33     59.77 o 
   7  10   9        2.04        0.00     30.27 o 
   8  10   9       11.83       48.53     36.31 o 
   9  10   9      251.39      165.37     49.96 o 
  10  10   9      562.20      624.23     84.02 o 
  11  10   9       23.21       43.34     47.15 o 
 -16  11   9      512.69      557.57    117.67 o 
 -15  11   9      271.78      340.75     68.89 o 
 -14  11   9      124.02      170.35     44.44 o 
 -13  11   9       57.64      101.66     38.12 o 
 -12  11   9      290.96      258.15     47.45 o 
 -11  11   9      246.48      323.74     50.80 o 
 -10  11   9     6452.06     6347.49    170.18 o 
  -9  11   9      196.85      248.63     42.84 o 
  -8  11   9     1092.09     1154.22     68.89 o 
  -7  11   9       17.61        1.56     22.35 o 
  -6  11   9       68.84       57.44     27.58 o 
  -5  11   9      160.51      189.01     35.14 o 
  -4  11   9      707.20      694.53     78.85 o 
  -3  11   9       27.55       24.53     20.55 o 
  -2  11   9     7150.05     7547.81    317.64 o 
  -1  11   9      107.96      122.81     24.97 o 
   0  11   9       14.87       31.72     18.61 o 
   1  11   9       23.07       23.35     17.68 o 
   2  11   9       89.27      122.26     25.66 o 
   3  11   9       34.23       71.88     31.48 o 
   4  11   9     2328.62     2504.53    159.70 o 
   5  11   9     3881.90     3795.50    291.24 o 
   6  11   9       53.98       74.89     39.63 o 
   7  11   9       60.52       84.00     40.62 o 
   8  11   9      521.40      478.42     68.87 o 
   9  11   9      187.43      103.65     48.80 o 
  10  11   9       49.46       31.33     44.08 o 
 -15  12   9      164.35      157.42     56.80 o 
 -14  12   9      190.23      199.79     49.57 o 
 -13  12   9       22.56       37.85     33.03 o 
 -12  12   9      466.19      520.37     62.50 o 
 -11  12   9       51.65       48.12     31.59 o 
 -10  12   9       43.77       37.08     29.61 o 
  -9  12   9      524.40      557.70     58.01 o 
  -8  12   9       22.95       23.13     25.68 o 
  -7  12   9       57.40       61.60     29.09 o 
  -6  12   9     4113.01     4005.29    150.38 o 
  -5  12   9      522.43      501.92     50.02 o 
  -4  12   9      959.22      899.68     60.46 o 
  -3  12   9     1384.16     1220.40     65.08 o 
  -2  12   9     1607.29     1413.53     69.19 o 
  -1  12   9      267.20      252.40     31.74 o 
   0  12   9      647.90      614.57     41.91 o 
   1  12   9        3.87        6.85     17.87 o 
   2  12   9     1458.84     1093.49    149.02 o 
   3  12   9      277.75      279.15     49.99 o 
   4  12   9     5321.54     5139.09    308.55 o 
   5  12   9      888.51      926.32     79.49 o 
   6  12   9     1638.69     1659.34    110.71 o 
   7  12   9      409.05      520.74     70.75 o 
   8  12   9       20.44       25.25     38.54 o 
   9  12   9      127.54      166.37     52.84 o 
  10  12   9       94.88       51.97     62.31 o 
 -14  13   9       28.08       27.01     37.72 o 
 -13  13   9     1103.74      987.92     91.21 o 
 -12  13   9      510.69      540.29     64.66 o 
 -11  13   9      152.31      219.13     46.65 o 
 -10  13   9      755.89      758.36     68.25 o 
  -9  13   9      218.82      198.55     45.58 o 
  -8  13   9      388.62      320.39     48.68 o 
  -7  13   9     5207.26     4787.82    129.78 o 
  -6  13   9      192.42      204.86     40.41 o 
  -5  13   9     2000.89     1926.02    135.16 o 
  -4  13   9      393.68      374.80     53.00 o 
  -3  13   9     1605.44     1619.95     85.52 o 
  -2  13   9       20.11       50.61     32.36 o 
  -1  13   9      264.40      360.06     48.02 o 
   0  13   9      423.30      440.17     42.86 o 
   1  13   9     2316.53     2234.43     94.28 o 
   2  13   9        1.47        8.53     18.80 o 
   3  13   9      125.41      115.44     40.55 o 
   4  13   9        7.37       37.20     34.84 o 
   5  13   9     3013.92     3112.11    260.59 o 
   6  13   9        0.12       29.05     36.85 o 
   7  13   9      128.12      113.82     45.12 o 
   8  13   9      345.30      435.57     70.25 o 
   9  13   9       28.98       30.78     41.64 o 
 -14  14   9       56.99       98.42     49.14 o 
 -13  14   9       70.26       67.87     40.65 o 
 -12  14   9      105.03       84.59     39.28 o 
 -11  14   9       76.32      145.63     40.09 o 
 -10  14   9      178.03      182.12     44.74 o 
  -9  14   9     1067.37      930.68     72.91 o 
  -8  14   9      338.11      344.77     50.40 o 
  -7  14   9       54.98       78.23     32.09 o 
  -6  14   9     1022.94     1061.09     82.39 o 
  -5  14   9      258.52      263.49     51.23 o 
  -4  14   9     1118.43     1169.00     82.57 o 
  -3  14   9     1616.23     1614.94    109.20 o 
  -2  14   9      111.18      170.93     42.72 o 
  -1  14   9      241.00      262.68     43.11 o 
   0  14   9     1517.48     1603.09     86.19 o 
   1  14   9     2247.86     2097.30    137.17 o 
   2  14   9      209.91      275.45     44.47 o 
   3  14   9      140.62      172.32     45.60 o 
   4  14   9       23.84       23.17     35.24 o 
   5  14   9      217.74      303.61     57.91 o 
   6  14   9       17.65       37.52     36.76 o 
   7  14   9      973.45      885.83    114.08 o 
   8  14   9        6.36        8.66     39.48 o 
   9  14   9      404.10      403.39    105.30 o 
 -13  15   9      260.77      294.00     63.06 o 
 -12  15   9      864.31      889.80     81.74 o 
 -11  15   9      246.58      289.25     55.40 o 
 -10  15   9       28.08       29.11     34.95 o 
  -9  15   9      197.57      214.65     46.60 o 
  -8  15   9        0.43        0.00     29.58 o 
  -7  15   9       61.04       95.81     39.33 o 
  -6  15   9      552.41      548.16     66.82 o 
  -5  15   9      758.03      710.20     71.99 o 
  -4  15   9      373.00      440.85     61.87 o 
  -3  15   9     1235.18     1228.00     86.28 o 
  -2  15   9       92.28      129.73     43.04 o 
  -1  15   9        0.84        0.00     31.00 o 
   0  15   9       66.22       45.24     31.34 o 
   1  15   9       43.98       35.51     29.17 o 
   2  15   9      225.66      234.72     42.67 o 
   3  15   9     1595.93     1642.76    169.98 o 
   4  15   9      326.83      421.41     93.94 o 
   5  15   9      131.91      148.08     47.40 o 
   6  15   9       20.57       25.75     39.95 o 
   7  15   9      357.28      373.14     70.74 o 
   8  15   9      161.18       89.88     59.88 o 
 -12  16   9      106.33      103.10     49.60 o 
 -11  16   9      974.08      803.75     78.82 o 
 -10  16   9       38.33       39.39     39.70 o 
  -9  16   9      495.47      425.50     68.58 o 
  -8  16   9      418.06      455.55     68.93 o 
  -7  16   9     1795.02     1898.97    107.09 o 
  -6  16   9        6.56       20.85     34.07 o 
  -5  16   9     1473.25     1471.54     97.05 o 
  -4  16   9      424.17      415.63     61.95 o 
  -3  16   9       19.78       12.89     31.43 o 
  -2  16   9        0.95        0.00     30.23 o 
  -1  16   9     4165.59     4123.85    188.08 o 
   0  16   9      160.87      168.59     52.25 o 
   1  16   9      773.26      697.50     83.13 o 
   2  16   9       54.96      104.64     37.74 o 
   3  16   9      231.38      290.70     68.24 o 
   4  16   9       65.18       70.66     49.60 o 
   5  16   9      106.09      207.13     60.67 o 
   6  16   9        0.28       62.11     52.66 o 
   7  16   9      283.47      298.19     75.58 o 
 -11  17   9      362.24      314.17    135.29 o 
 -10  17   9        1.83       16.35     41.21 o 
  -9  17   9        1.13        0.00     36.10 o 
  -8  17   9      845.03      942.24     92.03 o 
  -7  17   9      237.43      125.05     47.73 o 
  -6  17   9      112.74      125.78     47.19 o 
  -5  17   9       58.71      123.14     45.40 o 
  -4  17   9      174.79      202.35     51.66 o 
  -3  17   9       21.16        8.75     32.53 o 
  -2  17   9      252.49      282.71     57.36 o 
  -1  17   9      396.42      449.46     74.62 o 
   0  17   9     2232.51     2228.39    129.77 o 
   1  17   9      287.58      384.72     70.66 o 
   2  17   9      241.04      265.87     55.14 o 
   3  17   9       40.57       75.29     46.79 o 
   4  17   9      316.63      262.36     69.79 o 
   5  17   9        4.05        0.00     45.45 o 
   6  17   9      625.31      863.58    165.78 o 
 -10  18   9        0.16       61.47     91.20 o 
  -9  18   9      397.25      336.10     70.51 o 
  -8  18   9     1200.79     1288.45    106.60 o 
  -7  18   9      347.79      246.19     58.91 o 
  -6  18   9     1179.24     1193.79    100.15 o 
  -5  18   9      148.17      123.36     47.79 o 
  -4  18   9      589.63      667.69     79.12 o 
  -3  18   9      515.53      516.61     72.33 o 
  -2  18   9      247.14      255.09     57.52 o 
  -1  18   9       10.84       52.71     44.87 o 
   0  18   9      273.19      266.72     65.23 o 
   1  18   9      149.56      134.12     54.06 o 
   2  18   9      625.44      673.83     88.43 o 
   3  18   9       21.18       44.42     61.17 o 
   4  18   9       11.04       28.31     48.32 o 
   5  18   9       60.98      137.27     80.37 o 
  -8  19   9       38.82       25.77     87.93 o 
  -7  19   9       35.99      112.64     50.14 o 
  -6  19   9      119.80       94.95     51.64 o 
  -5  19   9       10.02       47.78     44.28 o 
  -4  19   9      265.31      221.00     59.14 o 
  -3  19   9      106.05      142.46     51.56 o 
  -2  19   9     1476.06     1358.33    121.19 o 
  -1  19   9      266.93      293.26     71.10 o 
   0  19   9      481.28      459.92     81.26 o 
   1  19   9       17.34       29.35     47.33 o 
   2  19   9      790.05      795.43     98.10 o 
  -6  20   9     2235.83     2509.33    281.17 o 
  -5  20   9       36.30        0.00     97.25 o 
  -4  20   9       67.08       75.64     57.70 o 
  -3  20   9     1002.13      946.78    111.30 o 
  -2  20   9      109.86      131.58     60.25 o 
  -1  20   9      418.38      386.57     98.40 o 
   0  20   9      687.68      782.80    171.19 o 
   1  20   9      413.49      554.96    107.30 o 
 -18   0  10      122.00      208.10    119.17 o 
 -16   0  10     1167.12     1162.23    134.81 o 
 -14   0  10      730.44      836.46    131.14 o 
 -12   0  10     3263.36     2947.18    463.70 o 
 -10   0  10     3203.82     3052.81    392.16 o 
  -8   0  10     3035.42     3182.93    714.88 o 
  -6   0  10    22509.30    24315.13   2284.10 o 
  -4   0  10    16323.28    17745.05   2013.42 o 
  -2   0  10       73.39       51.82     19.97 o 
   0   0  10      141.31      122.91     23.66 o 
   2   0  10    10486.55    10245.54    765.42 o 
   4   0  10     2849.56     2796.68    223.90 o 
   6   0  10     6077.63     5673.18    452.44 o 
   8   0  10      142.84      123.19     43.95 o 
  10   0  10       95.36       91.57     45.78 o 
  12   0  10      194.33      175.37     60.79 o 
 -18   1  10      514.46      376.74    106.21 o 
 -17   1  10       70.41      113.22     62.44 o 
 -16   1  10     2072.78     2050.56    128.19 o 
 -15   1  10      253.20      253.92     53.85 o 
 -14   1  10      649.18      636.10     69.53 o 
 -13   1  10       17.90       22.26     29.19 o 
 -12   1  10        1.64       18.14     24.35 o 
 -11   1  10     3994.92     3860.14    415.28 o 
 -10   1  10     3783.90     3557.08    268.83 o 
  -9   1  10     2170.24     2243.99    188.51 o 
  -8   1  10    20552.11    20155.15   1717.23 o 
  -7   1  10      521.63      583.28     50.19 o 
  -6   1  10     4185.94     4238.34    240.19 o 
  -5   1  10    22401.55    24550.28   1166.54 o 
  -4   1  10     1178.06     1184.91     85.50 o 
  -3   1  10        6.99       11.13     10.69 o 
  -2   1  10    16710.84    16800.22    920.91 o 
  -1   1  10     2982.27     2546.57    179.75 o 
   0   1  10    10102.06    10899.07    487.87 o 
   1   1  10     3022.27     3254.16    138.05 o 
   2   1  10     1756.58     1272.62    262.47 o 
   3   1  10     4376.46     4149.03    190.93 o 
   4   1  10     1537.81     1570.70     93.11 o 
   5   1  10      260.22      251.46     35.03 o 
   6   1  10     1549.22     1573.05     86.56 o 
   7   1  10     1499.07     1435.55     67.13 o 
   8   1  10     1037.11      942.49     62.23 o 
   9   1  10      158.25      171.61     35.25 o 
  10   1  10      482.70      522.71     54.69 o 
  11   1  10       28.65       36.31     29.05 o 
  12   1  10        0.10       20.74     34.85 o 
  13   1  10      326.92      251.64     84.90 o 
 -18   2  10       45.38       34.52    103.80 o 
 -17   2  10      313.04      352.85     66.08 o 
 -16   2  10       58.36       50.38     41.53 o 
 -15   2  10     1742.88     1795.39    101.11 o 
 -14   2  10     2459.78     2338.17    200.84 o 
 -13   2  10      163.48      170.80     42.03 o 
 -12   2  10      234.54      226.34     39.55 o 
 -11   2  10      450.66      475.40     56.64 o 
 -10   2  10      163.01      201.31     34.57 o 
  -9   2  10     1344.79     1466.17    114.27 o 
  -8   2  10      401.00      416.93     42.29 o 
  -7   2  10     1083.65     1229.07     56.02 o 
  -6   2  10       31.10       21.71     13.41 o 
  -5   2  10      534.96      533.18     42.68 o 
  -4   2  10      347.09      418.54     36.19 o 
  -3   2  10      275.14      366.55     44.30 o 
  -2   2  10     4564.10     4765.22    291.50 o 
  -1   2  10     9162.96     9435.27    438.81 o 
   0   2  10     1253.14     1463.91     71.17 o 
   1   2  10      755.43      665.00     34.83 o 
   2   2  10     4360.14     3361.21    299.88 o 
   3   2  10     4744.01     4700.30    255.88 o 
   4   2  10      740.93      761.05     47.50 o 
   5   2  10      349.44      310.09     40.35 o 
   6   2  10       36.62       28.12     25.21 o 
   7   2  10      464.16      438.12     50.70 o 
   8   2  10      778.94      843.29     65.80 o 
   9   2  10      585.84      597.95     60.58 o 
  10   2  10      119.79      113.64     35.34 o 
  11   2  10       78.55      109.85     36.39 o 
  12   2  10       24.20       36.90     36.19 o 
  13   2  10       26.03      199.54    122.19 o 
 -18   3  10        0.47        0.00     86.92 o 
 -17   3  10      139.82      181.10     65.11 o 
 -16   3  10       20.47       46.29     40.46 o 
 -15   3  10     1172.91     1120.99    136.19 o 
 -14   3  10      579.95      603.55     67.26 o 
 -13   3  10     2861.11     2851.98    205.96 o 
 -12   3  10      139.37      152.01     34.37 o 
 -11   3  10     1663.10     1686.38    164.03 o 
 -10   3  10     4014.25     3588.03    388.48 o 
  -9   3  10     2231.84     2247.52    217.51 o 
  -8   3  10      712.14      860.82     67.46 o 
  -7   3  10     4003.34     4191.92    256.67 o 
  -6   3  10     2573.49     2396.29    171.37 o 
  -5   3  10     1254.01     1162.53     69.72 o 
  -4   3  10     3739.88     3876.61    283.25 o 
  -3   3  10    14924.73    14629.88    955.65 o 
  -2   3  10      305.28      364.40     22.81 o 
  -1   3  10     2417.36     2353.16    123.15 o 
   0   3  10    13987.20    13861.84    562.59 o 
   1   3  10        6.70        9.17     11.48 o 
   2   3  10     1700.92     1407.04     82.11 o 
   3   3  10     1371.27     1364.68     78.90 o 
   4   3  10     2861.67     2882.43    110.77 o 
   5   3  10      868.93      837.95     51.60 o 
   6   3  10       11.28       15.65     20.88 o 
   7   3  10      708.52      762.60     65.28 o 
   8   3  10      531.80      568.83     52.93 o 
   9   3  10       14.82       59.53     29.01 o 
  10   3  10        7.74        0.00     25.40 o 
  11   3  10      298.75      339.47     55.42 o 
  12   3  10      294.32      252.42     59.51 o 
 -17   4  10      904.46      958.92    107.82 o 
 -16   4  10       35.81       13.22     51.38 o 
 -15   4  10       11.74       32.21     42.36 o 
 -14   4  10       63.61       43.45     31.83 o 
 -13   4  10       14.70       29.68     27.73 o 
 -12   4  10      881.37      777.09     98.59 o 
 -11   4  10     5408.07     5243.50    457.92 o 
 -10   4  10      611.84      496.59     48.01 o 
  -9   4  10     4005.57     4006.03    252.87 o 
  -8   4  10     1521.25     1579.27     97.03 o 
  -7   4  10     2177.56     2215.70    118.61 o 
  -6   4  10     5252.39     4958.25    274.07 o 
  -5   4  10      556.56      719.45     52.36 o 
  -4   4  10     5257.26     4935.39    361.16 o 
  -3   4  10     4794.32     4662.65    321.27 o 
  -2   4  10      282.54      259.96     24.23 o 
  -1   4  10       52.67       55.04     14.62 o 
   0   4  10       21.00        7.72     12.06 o 
   1   4  10    17821.85    17209.87   1079.46 o 
   2   4  10      680.73      738.81     43.32 o 
   3   4  10      424.62      429.81     37.58 o 
   4   4  10     2351.70     2230.56    124.16 o 
   5   4  10     1338.26     1360.74     63.90 o 
   6   4  10      123.53      124.40     29.57 o 
   7   4  10     4185.73     4191.83    277.43 o 
   8   4  10       12.47       34.20     25.92 o 
   9   4  10      491.49      596.44     55.35 o 
  10   4  10       15.89       33.40     36.76 o 
  11   4  10      666.72      649.29     79.52 o 
  12   4  10        6.46       33.98     42.71 o 
 -17   5  10       63.83      179.69     81.23 o 
 -16   5  10       73.50       77.98     51.33 o 
 -15   5  10      783.05     1000.94     86.35 o 
 -14   5  10      107.28       98.58     40.74 o 
 -13   5  10      384.03      469.50     54.52 o 
 -12   5  10      168.09      162.65     36.10 o 
 -11   5  10      358.91      308.27     55.57 o 
 -10   5  10     2455.03     2182.57    309.75 o 
  -9   5  10      167.75      110.67     31.90 o 
  -8   5  10      432.89      285.95     73.14 o 
  -7   5  10     2364.25     2278.74    207.48 o 
  -6   5  10     4065.58     3992.66    260.36 o 
  -5   5  10       62.98       76.86     18.29 o 
  -4   5  10     1039.59     1053.22     65.79 o 
  -3   5  10     5082.61     4890.23    260.97 o 
  -2   5  10     4165.91     4115.91    210.68 o 
  -1   5  10     3445.00     3363.34    140.54 o 
   0   5  10       24.80       19.21     11.20 o 
   1   5  10      548.70      633.36     32.93 o 
   2   5  10       14.31       31.10     19.40 o 
   3   5  10      212.75      195.89     29.63 o 
   4   5  10       22.37       26.51     20.63 o 
   5   5  10       80.14      127.33     28.37 o 
   6   5  10      183.10      187.77     34.05 o 
   7   5  10      295.56      331.16     43.35 o 
   8   5  10      565.33      625.92     55.42 o 
   9   5  10       42.62       31.85     33.86 o 
  10   5  10      139.12      134.85     47.73 o 
  11   5  10       40.05       56.85     44.22 o 
  12   5  10      505.64      553.56     91.18 o 
 -17   6  10        2.75       30.57     53.09 o 
 -16   6  10        1.49        0.00     52.00 o 
 -15   6  10      771.06      950.22     87.33 o 
 -14   6  10      942.78     1086.81    130.59 o 
 -13   6  10       94.80       92.15     56.73 o 
 -12   6  10      290.97      299.29     52.18 o 
 -11   6  10       36.45       51.12     27.30 o 
 -10   6  10     4662.94     4392.53    280.00 o 
  -9   6  10     4758.46     4422.74    263.38 o 
  -8   6  10       63.66       62.03     20.75 o 
  -7   6  10     3539.52     3611.76    240.08 o 
  -6   6  10      101.89       49.60     18.30 o 
  -5   6  10      345.48      316.63     49.86 o 
  -4   6  10       43.11       35.85     15.42 o 
  -3   6  10      222.84      214.20     24.63 o 
  -2   6  10     4152.61     4213.92    208.79 o 
  -1   6  10     6639.01     5440.38    618.15 o 
   0   6  10     2738.85     2599.59     91.11 o 
   1   6  10      613.56      605.57     32.87 o 
   2   6  10        0.36        0.70     17.42 o 
   3   6  10      640.77      611.27     43.83 o 
   4   6  10     1875.95     1947.11     98.72 o 
   5   6  10     1877.67     1847.51     87.28 o 
   6   6  10      774.62      772.79     54.16 o 
   7   6  10      213.89      254.43     38.93 o 
   8   6  10       32.17        9.81     26.97 o 
   9   6  10     1277.14     1245.42     95.26 o 
  10   6  10      322.68      392.46     66.50 o 
  11   6  10      240.72      229.21     60.50 o 
  12   6  10       99.94      100.63     71.79 o 
 -17   7  10       32.60      125.34     78.62 o 
 -16   7  10      171.05      261.71     62.48 o 
 -15   7  10       77.63      152.63     49.33 o 
 -14   7  10      240.54      324.97     60.78 o 
 -13   7  10       38.81       78.00     38.55 o 
 -12   7  10     2660.87     2801.79    205.46 o 
 -11   7  10      335.05      286.98     44.51 o 
 -10   7  10     1375.32     1270.15     59.07 o 
  -9   7  10     1633.00     1704.96     90.34 o 
  -8   7  10     2688.40     2666.91    128.46 o 
  -7   7  10       59.04       35.52     19.10 o 
  -6   7  10      696.46      575.00     41.55 o 
  -5   7  10     8270.01     8036.93    396.73 o 
  -4   7  10      203.61      166.98     47.91 o 
  -3   7  10      585.45      443.82     38.25 o 
  -2   7  10    15730.37    15789.78    673.28 o 
  -1   7  10     3614.07     3446.00    205.28 o 
   0   7  10     2547.14     2396.65    106.09 o 
   1   7  10      711.12      689.44     35.96 o 
   2   7  10     6907.15     6693.63    271.91 o 
   3   7  10      316.86      319.04     36.66 o 
   4   7  10     1776.99     1846.60    103.02 o 
   5   7  10      275.84      307.60     38.88 o 
   6   7  10       11.50       43.02     29.04 o 
   7   7  10      493.86      443.37    116.39 o 
   8   7  10      529.17      534.07     68.63 o 
   9   7  10        8.09       36.45     40.83 o 
  10   7  10     1993.73     1957.72    115.50 o 
  11   7  10      111.60       65.21     46.47 o 
 -17   8  10       12.31       38.18     61.35 o 
 -16   8  10      545.09      589.24     80.44 o 
 -15   8  10      268.77      367.01     63.72 o 
 -14   8  10      390.06      425.33     68.51 o 
 -13   8  10     1604.63     1869.91    160.62 o 
 -12   8  10     6674.56     6891.86    468.01 o 
 -11   8  10      541.47      611.79     67.96 o 
 -10   8  10     1551.46     1557.34     74.80 o 
  -9   8  10      251.65      239.87     39.20 o 
  -8   8  10      322.46      298.19     43.27 o 
  -7   8  10       70.21       68.81     21.21 o 
  -6   8  10     1127.65     1108.76     72.49 o 
  -5   8  10     2702.08     2201.45    271.18 o 
  -4   8  10    13250.28    10923.16   1453.29 o 
  -3   8  10      857.74      696.27    125.38 o 
  -2   8  10        3.55       22.86     15.56 o 
  -1   8  10     2336.04     2319.65    121.19 o 
   0   8  10       80.99       91.46     19.55 o 
   1   8  10      545.66      543.92     34.33 o 
   2   8  10     7606.37     7516.54    267.00 o 
   3   8  10     1301.71     1305.93     62.01 o 
   4   8  10      398.94      324.44     43.49 o 
   5   8  10       23.20       28.65     25.22 o 
   6   8  10     2051.10     1419.22    354.73 o 
   7   8  10       57.01       31.07     34.54 o 
   8   8  10      360.74      431.54     64.76 o 
   9   8  10      462.69      493.50     94.48 o 
  10   8  10      389.97      430.77     72.89 o 
  11   8  10      333.15      357.50     71.57 o 
 -16   9  10      355.02      413.79     72.09 o 
 -15   9  10      128.26      108.96     48.59 o 
 -14   9  10      537.15      755.86     81.53 o 
 -13   9  10      105.18      145.52     45.13 o 
 -12   9  10       18.51       33.88     27.05 o 
 -11   9  10     4856.95     4787.66    228.41 o 
 -10   9  10     1705.46     1151.19    321.33 o 
  -9   9  10      262.82      145.52     66.74 o 
  -8   9  10     2848.18     1981.81    519.87 o 
  -7   9  10      684.70      275.64    127.68 o 
  -6   9  10        7.55       23.43     17.78 o 
  -5   9  10     6537.36     6537.59    303.91 o 
  -4   9  10        0.12       19.69     17.58 o 
  -3   9  10       23.40       54.10     19.18 o 
  -2   9  10      581.13      494.28     89.02 o 
  -1   9  10     2636.69     2342.43     75.71 o 
   0   9  10      835.54      887.00     40.34 o 
   1   9  10     1134.33     1244.85     47.02 o 
   2   9  10     1512.76     1491.60     55.91 o 
   3   9  10      811.77      826.14     92.09 o 
   4   9  10      350.05      369.30     46.25 o 
   5   9  10       48.37       43.62     26.46 o 
   6   9  10       13.10        0.00     30.76 o 
   7   9  10      114.78      107.12     42.11 o 
   8   9  10       60.01       57.65     39.84 o 
   9   9  10     1021.33     1082.86     96.35 o 
  10   9  10       70.56       82.54     49.18 o 
  11   9  10        3.50       69.79     89.19 o 
 -16  10  10        9.58       66.01     62.22 o 
 -15  10  10      955.17      971.35    102.44 o 
 -14  10  10     1355.49     1477.89    130.00 o 
 -13  10  10        4.79        9.72     34.50 o 
 -12  10  10       60.87       80.47     34.13 o 
 -11  10  10      770.70      860.93     67.92 o 
 -10  10  10      698.77      793.86     64.26 o 
  -9  10  10     3469.33     3090.26    138.32 o 
  -8  10  10      217.97      240.32     40.32 o 
  -7  10  10     1273.62     1120.32     64.96 o 
  -6  10  10     1856.67     1881.77     94.53 o 
  -5  10  10      594.80      626.82     51.39 o 
  -4  10  10     4456.13     3882.68    254.13 o 
  -3  10  10      622.92      496.94     37.42 o 
  -2  10  10     2868.75     2581.58    119.91 o 
  -1  10  10      356.70      266.65     40.98 o 
   0  10  10      394.90      412.46     34.76 o 
   1  10  10      969.94     1011.20     58.59 o 
   2  10  10       48.68       28.37     22.77 o 
   3  10  10      483.64      568.63     52.54 o 
   4  10  10     2946.02     2208.46    528.61 o 
   5  10  10      861.33     1072.53     88.66 o 
   6  10  10        0.37        2.90     32.43 o 
   7  10  10      172.70      287.13     55.79 o 
   8  10  10      352.30      297.14     58.68 o 
   9  10  10      819.91      845.33    100.11 o 
  10  10  10       42.52       66.11     46.52 o 
 -15  11  10      516.81      533.22     78.85 o 
 -14  11  10      120.32      184.48     53.08 o 
 -13  11  10     1561.56     1580.92    126.02 o 
 -12  11  10      207.75      232.65     46.14 o 
 -11  11  10      646.25      653.99     63.54 o 
 -10  11  10       30.41       30.64     28.83 o 
  -9  11  10      220.11      247.34     42.47 o 
  -8  11  10     2169.96     2038.57     86.09 o 
  -7  11  10     3709.38     3596.41    120.32 o 
  -6  11  10     1011.30      950.57     63.40 o 
  -5  11  10     5620.55     5549.62    249.31 o 
  -4  11  10       62.57      122.70     32.28 o 
  -3  11  10    10838.63    10362.95    532.64 o 
  -2  11  10     2458.67     2336.38    125.12 o 
  -1  11  10      664.82      708.37     50.53 o 
   0  11  10      600.16      635.38     62.74 o 
   1  11  10     1962.76     2108.94     81.05 o 
   2  11  10      628.58      695.27     50.01 o 
   3  11  10     5498.38     5573.72    302.73 o 
   4  11  10      532.44      522.09     55.55 o 
   5  11  10     4350.14     4564.20    301.50 o 
   6  11  10      355.73      368.22     60.98 o 
   7  11  10      272.98      211.07     53.60 o 
   8  11  10       22.40       19.95     39.34 o 
   9  11  10       33.99       60.13     46.34 o 
  10  11  10        0.58       30.41     62.88 o 
 -15  12  10        1.02       89.60     58.65 o 
 -14  12  10      875.26      956.21     95.54 o 
 -13  12  10      270.79      271.03     50.70 o 
 -12  12  10      389.73      432.26     57.87 o 
 -11  12  10      919.65      915.84     73.23 o 
 -10  12  10      360.31      384.30     51.33 o 
  -9  12  10       29.86       64.45     29.72 o 
  -8  12  10      638.23      649.56     59.95 o 
  -7  12  10      242.51      313.35     44.89 o 
  -6  12  10      418.11      400.42     48.42 o 
  -5  12  10      175.86      177.69     37.14 o 
  -4  12  10     2212.84     2073.63    100.31 o 
  -3  12  10       73.27       53.83     29.14 o 
  -2  12  10      737.53      766.96     65.28 o 
  -1  12  10       21.68        0.00     20.24 o 
   0  12  10     1207.90     1071.29     56.08 o 
   1  12  10      505.57      426.65     73.98 o 
   2  12  10       96.87       93.26     29.96 o 
   3  12  10        7.35       25.54     26.90 o 
   4  12  10     1036.09     1088.12    152.66 o 
   5  12  10     1145.89     1224.53    103.17 o 
   6  12  10       31.88       16.31     34.01 o 
   7  12  10      473.39      544.62     73.33 o 
   8  12  10        1.63        0.00     38.37 o 
   9  12  10      200.90      215.13     60.20 o 
 -14  13  10      157.57      183.69     56.80 o 
 -13  13  10      239.07      228.12     50.72 o 
 -12  13  10      171.62      227.05     48.90 o 
 -11  13  10      206.20      201.90     44.00 o 
 -10  13  10      825.45      785.51     69.49 o 
  -9  13  10      140.82      162.09     39.08 o 
  -8  13  10      252.21      309.08     48.67 o 
  -7  13  10      291.64      236.19     44.12 o 
  -6  13  10     3150.70     3030.15    138.47 o 
  -5  13  10      776.04      819.61     62.29 o 
  -4  13  10     1607.58     1529.73    123.49 o 
  -3  13  10     1382.09     1314.31     81.22 o 
  -2  13  10        5.07       15.60     28.41 o 
  -1  13  10      126.44       87.48     39.93 o 
   0  13  10     2137.75     2200.88     87.40 o 
   1  13  10        9.44       25.02     21.10 o 
   2  13  10       52.54       38.12     25.07 o 
   3  13  10     1839.61     1768.81    170.93 o 
   4  13  10      139.09      132.00     43.24 o 
   5  13  10      662.55      681.00     82.80 o 
   6  13  10       10.66        3.54     34.74 o 
   7  13  10      167.88      155.66     51.15 o 
   8  13  10      196.32      184.15     56.99 o 
   9  13  10        7.80        0.00     55.29 o 
 -13  14  10     1034.61      966.83    127.07 o 
 -12  14  10       42.63       37.88     35.94 o 
 -11  14  10       81.11       98.08     38.16 o 
 -10  14  10      110.35      114.48     39.33 o 
  -9  14  10      397.36      467.91     59.12 o 
  -8  14  10      561.94      558.11     59.78 o 
  -7  14  10     1285.83     1232.07     78.13 o 
  -6  14  10     1233.64     1138.21     84.70 o 
  -5  14  10      184.21      220.05     49.63 o 
  -4  14  10      778.01      862.59    107.78 o 
  -3  14  10      306.56      260.11     50.22 o 
  -2  14  10     2170.79     1998.49    124.66 o 
  -1  14  10      516.08      613.83     64.25 o 
   0  14  10        0.66        1.85     26.82 o 
   1  14  10       45.31       68.56     31.46 o 
   2  14  10       57.04       28.08     32.94 o 
   3  14  10     2416.91     2445.17    223.10 o 
   4  14  10     1990.52     2122.47    181.13 o 
   5  14  10       38.19       44.45     36.70 o 
   6  14  10      572.25      608.08     77.58 o 
   7  14  10      173.48      135.92     51.40 o 
   8  14  10      195.79      231.93     72.44 o 
 -13  15  10        3.95        0.00     54.44 o 
 -12  15  10      138.08      163.92     48.22 o 
 -11  15  10      861.33      807.54     77.78 o 
 -10  15  10      305.52      305.42     53.39 o 
  -9  15  10      199.06      173.36     47.69 o 
  -8  15  10     1544.13     1400.30    107.82 o 
  -7  15  10      992.61      983.27     84.27 o 
  -6  15  10       59.91       84.44     39.06 o 
  -5  15  10      500.63      473.56     63.62 o 
  -4  15  10      149.15      124.48     42.20 o 
  -3  15  10      239.80      364.54     57.74 o 
  -2  15  10      477.78      566.68     65.67 o 
  -1  15  10      171.90      233.12     50.37 o 
   0  15  10      900.45      958.77     78.46 o 
   1  15  10      322.49      414.56     59.54 o 
   2  15  10      629.75      721.31    109.29 o 
   3  15  10        9.69       45.58     43.44 o 
   4  15  10      145.68      104.38     42.25 o 
   5  15  10      309.81      372.24     64.06 o 
   6  15  10      177.90      250.10     58.06 o 
   7  15  10      153.06      171.05     54.53 o 
 -12  16  10      989.21      928.48    133.15 o 
 -11  16  10        0.02        0.00     34.72 o 
 -10  16  10        2.64        0.00     38.20 o 
  -9  16  10      383.16      400.75     68.06 o 
  -8  16  10        0.97        3.14     34.28 o 
  -7  16  10      192.35      237.27     56.67 o 
  -6  16  10        2.71       13.08     32.12 o 
  -5  16  10      281.43      336.40     58.82 o 
  -4  16  10     1539.22     1323.55    122.77 o 
  -3  16  10      123.07       95.82     43.49 o 
  -2  16  10       15.89        0.00     32.78 o 
  -1  16  10      187.92      235.90     51.42 o 
   0  16  10      665.15      798.44     87.92 o 
   1  16  10       78.26      130.94     50.43 o 
   2  16  10      560.32      816.13    138.95 o 
   3  16  10       10.32       32.02     59.62 o 
   4  16  10       10.67        0.00     42.16 o 
   5  16  10      177.90      232.78     67.78 o 
   6  16  10      693.81      817.94    105.37 o 
 -11  17  10      272.06      173.84    110.10 o 
 -10  17  10      238.96      281.42     64.50 o 
  -9  17  10      268.13      293.17     63.23 o 
  -8  17  10      929.41      765.41     87.63 o 
  -7  17  10      158.77      127.84     48.90 o 
  -6  17  10       41.93       43.29     40.57 o 
  -5  17  10      416.30      439.47     77.47 o 
  -4  17  10       21.19       26.26     37.93 o 
  -3  17  10      161.90      266.81     55.89 o 
  -2  17  10      549.11      581.37     72.16 o 
  -1  17  10      307.00      345.03     60.84 o 
   0  17  10      618.27      534.62     79.81 o 
   1  17  10      195.69      170.84     54.53 o 
   2  17  10      185.90      173.08    104.56 o 
   3  17  10       27.45       46.63     65.15 o 
   4  17  10       34.97       49.02     63.69 o 
   5  17  10       57.97       97.00    103.42 o 
  -9  18  10     1654.82     1456.47    217.17 o 
  -8  18  10        0.43       21.76     42.84 o 
  -7  18  10     1529.18     1422.03    109.58 o 
  -6  18  10      171.42      191.20     55.32 o 
  -5  18  10       47.42       61.77     43.81 o 
  -4  18  10       86.89      131.79     48.63 o 
  -3  18  10     1685.61     1829.26    113.02 o 
  -2  18  10      395.85      424.05     68.75 o 
  -1  18  10     2208.41     2129.87    134.54 o 
   0  18  10      438.22      576.02     86.84 o 
   1  18  10     1306.91     1223.06    113.12 o 
   2  18  10       55.22       87.42    102.79 o 
   3  18  10      431.46      538.40    168.04 o 
   4  18  10      389.54      540.16    165.78 o 
  -7  19  10      701.20      601.93    123.14 o 
  -6  19  10       74.27       62.00     48.58 o 
  -5  19  10       32.05        0.00     42.41 o 
  -4  19  10       18.33       16.44     42.28 o 
  -3  19  10      732.77      837.83     89.35 o 
  -2  19  10      931.24     1021.17    110.23 o 
  -1  19  10        0.22        0.86     44.77 o 
   0  19  10       80.13      156.54     59.02 o 
   1  19  10        6.26        0.00     46.97 o 
  -5  20  10      197.60      205.08    135.80 o 
  -2  20  10      237.21      228.56     89.65 o 
  -1  20  10      335.77      332.57     99.15 o 
 -17   0  11     1800.63     2259.88    204.95 o 
 -15   0  11     5269.49     5340.39    652.28 o 
 -13   0  11      359.99      397.98     79.40 o 
 -11   0  11     2811.29     2866.22    329.54 o 
  -9   0  11    11386.38    11759.67   1028.14 o 
  -7   0  11      181.40      288.27     55.05 o 
  -5   0  11    21196.29    20934.64   3868.18 o 
  -3   0  11     1013.65      924.81     95.24 o 
  -1   0  11     1325.60     1482.17    115.78 o 
   1   0  11    11810.38     9638.44    808.98 o 
   3   0  11      575.24      686.17     78.59 o 
   5   0  11       41.42       50.57     38.17 o 
   7   0  11       21.14       18.11     37.13 o 
   9   0  11     1648.90     1702.02    157.58 o 
  11   0  11       34.05       22.22     44.25 o 
 -18   1  11        1.95        0.00     45.95 o 
 -17   1  11        6.46       28.45     41.57 o 
 -16   1  11     1423.55     1465.71    102.74 o 
 -15   1  11       91.62       88.05     54.84 o 
 -14   1  11      392.62      392.85     57.98 o 
 -13   1  11     1258.77     1162.17    119.89 o 
 -12   1  11        3.82       20.54     25.45 o 
 -11   1  11     1172.01     1071.02     72.02 o 
 -10   1  11      295.49      268.72     34.17 o 
  -9   1  11     6161.81     6215.28    392.38 o 
  -8   1  11     3226.17     3498.51    287.45 o 
  -7   1  11     1975.76     1852.85    137.95 o 
  -6   1  11     5218.93     5659.19    397.15 o 
  -5   1  11      653.80      601.51     39.98 o 
  -4   1  11     7404.70     7208.19    570.69 o 
  -3   1  11    10308.95     9702.90    794.11 o 
  -2   1  11     2462.47     2451.48    154.39 o 
  -1   1  11    10105.33     9972.22    466.07 o 
   0   1  11      715.04      679.55     38.53 o 
   1   1  11      799.53      693.88     42.63 o 
   2   1  11     3794.82     3218.43    233.36 o 
   3   1  11      154.17      176.66     32.51 o 
   4   1  11     1024.51     1039.16     72.79 o 
   5   1  11     3574.49     3376.53    214.45 o 
   6   1  11        3.62       27.26     25.30 o 
   7   1  11     1750.53     1620.99     72.62 o 
   8   1  11      558.40      524.73     50.95 o 
   9   1  11      227.59      271.96     43.42 o 
  10   1  11        2.62       25.23     27.99 o 
  11   1  11      152.39      200.43     42.16 o 
  12   1  11        0.33       49.90     41.52 o 
 -18   2  11       51.20       54.65     58.06 o 
 -17   2  11      674.17      628.05     79.35 o 
 -16   2  11       14.17       23.22     39.79 o 
 -15   2  11      313.25      328.97     60.36 o 
 -14   2  11       10.24        0.00     31.25 o 
 -13   2  11      419.66      467.31     59.17 o 
 -12   2  11     1945.72     1965.48    151.96 o 
 -11   2  11     3160.31     2952.51    300.06 o 
 -10   2  11      736.97      710.45     62.11 o 
  -9   2  11     2062.03     1924.28    136.29 o 
  -8   2  11      252.02      256.35     34.85 o 
  -7   2  11     7830.49     7917.72    549.84 o 
  -6   2  11    10291.91    10612.24    603.19 o 
  -5   2  11     1049.20     1095.12     89.15 o 
  -4   2  11     2230.00     2185.31    192.18 o 
  -3   2  11        2.53        0.00     11.74 o 
  -2   2  11    12011.22    12352.41    611.31 o 
  -1   2  11     3077.83     2963.76    172.32 o 
   0   2  11        0.79        5.63     11.98 o 
   1   2  11     1366.04     1272.02     74.44 o 
   2   2  11     1803.80     1171.28    250.56 o 
   3   2  11       34.89       65.94     20.65 o 
   4   2  11     2567.94     2596.60    157.85 o 
   5   2  11      688.15      680.74     50.23 o 
   6   2  11     4868.33     4805.02    243.30 o 
   7   2  11      390.53      382.92     45.45 o 
   8   2  11      131.66      123.06     33.13 o 
   9   2  11        3.91       48.51     28.86 o 
  10   2  11      242.55      266.76     44.47 o 
  11   2  11      388.11      424.05     59.73 o 
  12   2  11      161.76      178.70     52.91 o 
 -18   3  11      599.10      623.93    119.25 o 
 -17   3  11      150.44      148.66     63.77 o 
 -16   3  11     1056.40     1045.92     93.46 o 
 -15   3  11      443.66      458.67     77.22 o 
 -14   3  11     1095.99     1154.40     91.17 o 
 -13   3  11       29.81       26.25     30.21 o 
 -12   3  11      222.10      220.88     40.80 o 
 -11   3  11        6.64       22.03     26.42 o 
 -10   3  11     3690.46     3484.83    312.03 o 
  -9   3  11        0.20        0.00     19.64 o 
  -8   3  11    11655.16    11838.49    763.68 o 
  -7   3  11     1392.58     1419.26    107.83 o 
  -6   3  11     8533.57     8711.17    614.13 o 
  -5   3  11      870.96      855.03     60.36 o 
  -4   3  11      414.80      440.65     29.84 o 
  -3   3  11     2128.94     1884.42    102.85 o 
  -2   3  11       11.85       17.12     11.07 o 
  -1   3  11      413.95      473.83     27.84 o 
   0   3  11     3355.42     3453.60    173.40 o 
   1   3  11     5181.06     4987.31    242.39 o 
   2   3  11      400.64      373.20     38.82 o 
   3   3  11        4.15       24.92     19.54 o 
   4   3  11     2658.97     2443.96     99.02 o 
   5   3  11      527.95      499.04     44.95 o 
   6   3  11      242.58      221.60     36.80 o 
   7   3  11      498.16      610.81     54.01 o 
   8   3  11      125.63      124.87     34.87 o 
   9   3  11       12.58       31.59     26.81 o 
  10   3  11      256.39      335.62     49.75 o 
  11   3  11       61.81       71.98     47.64 o 
  12   3  11      197.77      263.95    100.15 o 
 -18   4  11      102.01      139.23     87.93 o 
 -17   4  11        1.17        0.00     45.94 o 
 -16   4  11       24.75       19.93     80.50 o 
 -15   4  11       23.84        7.29     42.79 o 
 -14   4  11     1375.54     1447.55    116.73 o 
 -13   4  11     1500.57     1571.75    131.98 o 
 -12   4  11     1107.21     1126.31     98.37 o 
 -11   4  11     1331.47     1183.63     97.20 o 
 -10   4  11     3381.13     3338.21    282.50 o 
  -9   4  11     2250.03     1977.62    178.76 o 
  -8   4  11      368.94      349.89     35.83 o 
  -7   4  11      182.34      225.83     36.56 o 
  -6   4  11     1971.94     2126.18    128.09 o 
  -5   4  11        1.75        0.00     13.17 o 
  -4   4  11     3224.79     3097.98    230.30 o 
  -3   4  11      218.48      228.50     24.36 o 
  -2   4  11       28.83       15.63     13.71 o 
  -1   4  11        3.93        0.00     11.97 o 
   0   4  11     2291.35     2046.45    124.21 o 
   1   4  11     2661.64     1958.53    285.59 o 
   2   4  11        2.56       31.38     19.06 o 
   3   4  11     1519.18     1327.09    102.81 o 
   4   4  11     1023.43     1144.44     57.24 o 
   5   4  11      658.34      630.03     58.16 o 
   6   4  11      471.23      478.41     47.15 o 
   7   4  11        1.31        6.43     23.08 o 
   8   4  11     1507.00     1523.38     90.12 o 
   9   4  11       12.50       46.71     28.15 o 
  10   4  11       89.44      123.10     47.64 o 
  11   4  11        5.85       33.84     42.45 o 
  12   4  11        4.07       55.43    112.87 o 
 -17   5  11      136.22      131.05     79.16 o 
 -16   5  11      410.68      536.14     86.94 o 
 -15   5  11      985.18     1016.21     88.43 o 
 -14   5  11      172.56      248.93     54.55 o 
 -13   5  11       19.88       38.95     27.96 o 
 -12   5  11      377.05      294.78    122.32 o 
 -11   5  11     2290.42     1857.23    400.82 o 
 -10   5  11     1988.03     1770.95    219.84 o 
  -9   5  11       44.61       34.94     22.68 o 
  -8   5  11     2661.62     2612.76    203.86 o 
  -7   5  11      950.07      980.38     61.33 o 
  -6   5  11       51.72       74.86     18.13 o 
  -5   5  11      829.26      888.45     72.54 o 
  -4   5  11     1392.03     1483.90    101.56 o 
  -3   5  11     4530.73     4286.88    263.73 o 
  -2   5  11     3744.13     3431.06    235.53 o 
  -1   5  11     3286.33     3033.50    126.24 o 
   0   5  11     6580.49     5740.81    461.39 o 
   1   5  11     2249.73     2088.96     80.07 o 
   2   5  11     1605.16     1607.32     61.94 o 
   3   5  11      861.29      862.02     51.03 o 
   4   5  11     2142.88     2203.12    118.08 o 
   5   5  11      607.90      611.58     49.84 o 
   6   5  11      116.56       96.05     29.62 o 
   7   5  11      379.10      342.78     43.96 o 
   8   5  11      219.86      237.34     39.23 o 
   9   5  11       29.78       80.31     40.32 o 
  10   5  11      443.37      442.27     72.93 o 
  11   5  11       31.46       45.86     43.70 o 
 -17   6  11      480.85      481.59     89.70 o 
 -16   6  11       26.46       26.48     51.09 o 
 -15   6  11        3.53        9.18     39.35 o 
 -14   6  11      163.54      181.01     48.82 o 
 -13   6  11       65.40       53.70     37.40 o 
 -12   6  11     1700.28     1709.17    123.02 o 
 -11   6  11     1718.20     1847.94    160.84 o 
 -10   6  11      423.12      495.65     50.54 o 
  -9   6  11       12.03       19.77     23.77 o 
  -8   6  11     2111.48     1904.99    276.62 o 
  -7   6  11     1134.72      891.21    180.70 o 
  -6   6  11       30.49       49.55     17.24 o 
  -5   6  11       28.18       31.28     16.06 o 
  -4   6  11     1629.30     1640.40    108.54 o 
  -3   6  11      147.58      121.85     22.37 o 
  -2   6  11     7675.42     7668.28    358.91 o 
  -1   6  11     4170.61     3880.06    228.24 o 
   0   6  11     1039.37     1072.09     62.49 o 
   1   6  11     3606.36     3619.66    113.41 o 
   2   6  11       27.00       51.90     22.05 o 
   3   6  11     3762.87     3739.54    144.67 o 
   4   6  11      372.50      343.70     40.16 o 
   5   6  11      369.05      370.05     41.60 o 
   6   6  11      332.93      286.82     41.33 o 
   7   6  11      404.02      397.99     53.35 o 
   8   6  11       53.66       50.28     33.17 o 
   9   6  11      651.08      680.78     97.09 o 
  10   6  11        6.02       78.28     42.95 o 
  11   6  11      845.63      954.70     98.73 o 
 -17   7  11      192.44      351.19    102.61 o 
 -16   7  11      551.99      572.66     79.98 o 
 -15   7  11       27.90       36.37     40.83 o 
 -14   7  11      327.58      457.90     66.20 o 
 -13   7  11     2587.94     2893.51    294.55 o 
 -12   7  11     3190.63     3385.95    275.50 o 
 -11   7  11     2574.34     2758.52    185.27 o 
 -10   7  11      140.67      109.57     32.32 o 
  -9   7  11      434.50      518.86     43.41 o 
  -8   7  11      205.34      193.95     30.35 o 
  -7   7  11       84.42      117.35     25.15 o 
  -6   7  11      385.57      304.30     33.75 o 
  -5   7  11     5648.13     4765.77    674.67 o 
  -4   7  11        2.14        8.02     16.06 o 
  -3   7  11     2517.30     2286.15    132.15 o 
  -2   7  11     4205.49     3778.04    317.96 o 
  -1   7  11     1020.71      853.48     67.60 o 
   0   7  11      700.77      633.71     35.42 o 
   1   7  11       29.89       32.48     16.80 o 
   2   7  11     1059.99     1030.62     55.47 o 
   3   7  11       25.37       42.01     23.27 o 
   4   7  11       60.28       41.70     23.70 o 
   5   7  11     1340.92     1382.83     73.44 o 
   6   7  11      158.78      202.89     42.80 o 
   7   7  11        0.30       12.21     28.41 o 
   8   7  11        8.83       44.89     37.26 o 
   9   7  11       80.54       81.37     43.99 o 
  10   7  11       57.48      116.92     49.86 o 
  11   7  11       40.77        0.00     80.87 o 
 -17   8  11      223.16      146.19     79.57 o 
 -16   8  11       12.67       30.81     45.19 o 
 -15   8  11      331.86      334.12     63.15 o 
 -14   8  11      293.10      247.22     55.71 o 
 -13   8  11       52.53       73.49     39.93 o 
 -12   8  11     1139.76     1176.45     89.80 o 
 -11   8  11      710.78      739.55     73.47 o 
 -10   8  11      272.23      233.96     48.93 o 
  -9   8  11     8464.22     7851.89    317.20 o 
  -8   8  11      154.81      146.62     28.53 o 
  -7   8  11     1309.35     1179.99     56.06 o 
  -6   8  11      249.11      170.76     28.85 o 
  -5   8  11    15814.31    14865.92    824.01 o 
  -4   8  11       48.31       66.90     17.33 o 
  -3   8  11       58.18       76.80     19.20 o 
  -2   8  11     1005.09      993.08     56.31 o 
  -1   8  11        0.11        2.92     16.03 o 
   0   8  11      105.48      130.85     22.11 o 
   1   8  11     1569.57     1590.87     75.35 o 
   2   8  11        0.16        6.92     21.43 o 
   3   8  11     3035.82     2966.44    140.13 o 
   4   8  11      113.26      109.66     33.24 o 
   5   8  11       29.01        8.29     27.91 o 
   6   8  11       65.66      110.68     36.03 o 
   7   8  11       26.10       75.99     39.23 o 
   8   8  11      349.46      315.66     72.40 o 
   9   8  11     2175.51     2367.19    226.19 o 
  10   8  11       48.84      120.03     52.75 o 
  11   8  11       23.17        7.31     82.38 o 
 -16   9  11      470.84      656.46     99.53 o 
 -15   9  11      126.52      121.95     49.39 o 
 -14   9  11      160.60      226.90     55.33 o 
 -13   9  11      403.25      567.62     71.62 o 
 -12   9  11      186.30      182.85     50.55 o 
 -11   9  11     1007.07     1021.37     83.07 o 
 -10   9  11      310.14      405.55     50.42 o 
  -9   9  11      662.44      624.35     56.61 o 
  -8   9  11     2147.21     2021.03    125.26 o 
  -7   9  11      115.24      123.47     31.82 o 
  -6   9  11      366.83      351.20     39.08 o 
  -5   9  11     5286.45     3810.91    759.86 o 
  -4   9  11      239.93      256.52     36.39 o 
  -3   9  11     4978.08     3998.88    644.91 o 
  -2   9  11     2921.32     2771.22    169.60 o 
  -1   9  11     1375.83     1268.73     91.26 o 
   0   9  11      762.39      780.32     53.28 o 
   1   9  11       55.50       96.27     23.15 o 
   2   9  11     7163.35     7156.14    347.00 o 
   3   9  11     1478.76     1470.58     86.94 o 
   4   9  11       28.02       14.79     26.16 o 
   5   9  11     2083.72     2162.77    115.48 o 
   6   9  11      550.20      572.26     68.34 o 
   7   9  11     1041.80     1088.77    105.24 o 
   8   9  11      673.63      771.99     84.14 o 
   9   9  11      261.29      313.01     69.02 o 
  10   9  11      572.23      622.53     86.10 o 
 -16  10  11       33.53       65.85     58.51 o 
 -15  10  11       21.02        6.42     44.78 o 
 -14  10  11      568.47      751.11     86.68 o 
 -13  10  11     1172.46     1283.00    118.58 o 
 -12  10  11     4353.84     4603.25    234.26 o 
 -11  10  11      184.21      215.53     50.86 o 
 -10  10  11      911.22      628.56    196.55 o 
  -9  10  11      639.61      349.02    142.45 o 
  -8  10  11      889.58      552.86    201.02 o 
  -7  10  11     1831.63     1780.43     89.93 o 
  -6  10  11     2382.32     2108.68    153.09 o 
  -5  10  11        0.81        0.00     18.99 o 
  -4  10  11     2502.93     2383.06    189.34 o 
  -3  10  11     3451.96     3332.19    165.52 o 
  -2  10  11    11116.24     9129.65   1293.71 o 
  -1  10  11       97.01       96.20     23.07 o 
   0  10  11        0.33        1.90     18.49 o 
   1  10  11       68.78       93.87     25.08 o 
   2  10  11       85.65       88.35     32.35 o 
   3  10  11      279.27      324.59     47.14 o 
   4  10  11      783.64      773.53     63.15 o 
   5  10  11      710.25      776.27     90.77 o 
   6  10  11      769.84      721.79     77.45 o 
   7  10  11      123.06      179.88     50.20 o 
   8  10  11       37.16       52.65     45.22 o 
   9  10  11       16.30        0.00     44.53 o 
  10  10  11        5.93        0.00     73.06 o 
 -15  11  11      427.01      475.70     76.81 o 
 -14  11  11     1424.16     1523.01    177.18 o 
 -13  11  11       33.92       92.02     43.41 o 
 -12  11  11      311.60      487.17     91.40 o 
 -11  11  11        1.34        0.00     26.06 o 
 -10  11  11       93.37      171.15     38.95 o 
  -9  11  11      329.89      292.88     45.65 o 
  -8  11  11     1729.83     1643.98     79.82 o 
  -7  11  11      539.48      511.81     53.32 o 
  -6  11  11     3689.86     3358.89    219.22 o 
  -5  11  11       12.75        7.63     24.38 o 
  -4  11  11       10.32        0.00     23.09 o 
  -3  11  11      288.78      256.20     34.74 o 
  -2  11  11       13.49        6.92     19.36 o 
  -1  11  11        6.82       33.37     20.18 o 
   0  11  11     4462.57     4236.58    296.70 o 
   1  11  11       62.20       81.86     27.39 o 
   2  11  11     1364.86     1344.01     74.29 o 
   3  11  11      345.81      413.15     51.56 o 
   4  11  11     2459.19     1902.38    412.86 o 
   5  11  11      561.05      486.26     64.59 o 
   6  11  11       15.54       48.48     37.22 o 
   7  11  11      150.78      187.90     51.53 o 
   8  11  11      148.63      147.65     54.67 o 
   9  11  11        0.61        4.66     45.43 o 
 -15  12  11      311.86      374.62    108.58 o 
 -14  12  11     1387.01     1440.78    111.73 o 
 -13  12  11      174.29      173.21     58.95 o 
 -12  12  11      406.96      466.13     69.17 o 
 -11  12  11       72.70      110.60     36.80 o 
 -10  12  11     1469.49     1419.60     85.60 o 
  -9  12  11      216.26      212.00     43.05 o 
  -8  12  11     2614.90     2514.33    111.36 o 
  -7  12  11     2302.20     2132.62    132.26 o 
  -6  12  11        5.86        0.00     24.40 o 
  -5  12  11      131.17      110.17     33.13 o 
  -4  12  11     6154.26     5739.96    294.95 o 
  -3  12  11      405.96      477.92     57.05 o 
  -2  12  11      336.25      435.79     57.53 o 
  -1  12  11       10.14       24.80     22.91 o 
   0  12  11     1026.91      901.18    112.34 o 
   1  12  11     1606.73     1552.32     84.43 o 
   2  12  11      865.90      766.43     70.35 o 
   3  12  11       17.27        6.28     29.63 o 
   4  12  11     1095.69     1117.82    108.54 o 
   5  12  11        2.82        1.93     32.78 o 
   6  12  11      137.19      151.22     47.48 o 
   7  12  11      144.79      140.08     51.80 o 
   8  12  11      514.03      542.69     80.46 o 
   9  12  11       39.55        0.00     76.84 o 
 -14  13  11        0.89        0.00     50.11 o 
 -13  13  11        6.62       45.40     44.20 o 
 -12  13  11       53.43       71.62     45.43 o 
 -11  13  11      524.29      616.71     65.41 o 
 -10  13  11       51.91       26.24     29.72 o 
  -9  13  11      255.26      207.58     43.53 o 
  -8  13  11       12.51        0.00     26.03 o 
  -7  13  11       91.75      109.31     35.22 o 
  -6  13  11      502.12      476.81     54.04 o 
  -5  13  11      305.41      345.03     48.41 o 
  -4  13  11      756.65      780.82     71.06 o 
  -3  13  11     2876.61     2736.33    170.95 o 
  -2  13  11       24.10       31.26     33.74 o 
  -1  13  11      133.39       87.37     36.89 o 
   0  13  11        2.61        4.51     23.47 o 
   1  13  11      172.68      170.43     38.36 o 
   2  13  11      556.83      621.14     67.16 o 
   3  13  11     3334.30     3321.98    307.68 o 
   4  13  11      840.23      909.90     87.28 o 
   5  13  11      568.19      620.31     72.69 o 
   6  13  11       27.23       27.36     37.96 o 
   7  13  11     1381.83     1529.79    138.59 o 
   8  13  11       55.46       50.28     49.49 o 
 -13  14  11      111.15       94.88     49.75 o 
 -12  14  11      538.03      565.79     68.12 o 
 -11  14  11      251.91      262.93     50.90 o 
 -10  14  11       54.82       46.46     34.79 o 
  -9  14  11      412.62      419.63     57.61 o 
  -8  14  11      250.35      289.82     48.46 o 
  -7  14  11     2393.68     2163.46    100.71 o 
  -6  14  11      753.11      686.60     71.97 o 
  -5  14  11       88.37      109.88     40.14 o 
  -4  14  11       70.80      107.67     41.05 o 
  -3  14  11      337.27      302.41     53.42 o 
  -2  14  11       84.63       43.12     33.80 o 
  -1  14  11      155.49      158.18     41.33 o 
   0  14  11       89.19      134.57     40.57 o 
   1  14  11       45.95       58.03     36.70 o 
   2  14  11       89.27       91.11     47.52 o 
   3  14  11      179.29      211.18     60.16 o 
   4  14  11      286.44      214.74     59.84 o 
   5  14  11      104.50       73.97     42.53 o 
   6  14  11        7.57        0.00     43.60 o 
   7  14  11       12.51       43.51     45.05 o 
 -12  15  11       91.75      119.35     45.60 o 
 -11  15  11      367.54      287.72     55.94 o 
 -10  15  11       52.75       76.84     38.38 o 
  -9  15  11      220.26      168.12     42.22 o 
  -8  15  11      238.96      165.48     50.08 o 
  -7  15  11       54.36      111.68     41.49 o 
  -6  15  11      126.60       96.71     42.28 o 
  -5  15  11      343.86      337.92     57.81 o 
  -4  15  11     1026.12      983.86     82.32 o 
  -3  15  11      420.58      488.96     65.50 o 
  -2  15  11        0.92        0.00     29.89 o 
  -1  15  11     1252.39     1196.16     86.55 o 
   0  15  11      198.23      189.75     46.89 o 
   1  15  11        1.57        0.00     39.97 o 
   2  15  11     1109.77     1331.41    143.35 o 
   3  15  11       16.91       13.16     55.37 o 
   4  15  11        3.39       16.57     42.61 o 
   5  15  11      576.36      607.14     93.55 o 
   6  15  11       22.81       68.65     47.41 o 
   7  15  11       70.79       56.76     71.17 o 
 -12  16  11       34.81       33.00     60.61 o 
 -11  16  11        2.73        0.00     47.01 o 
 -10  16  11        5.48       21.66     40.95 o 
  -9  16  11     2229.20     2085.78    118.82 o 
  -8  16  11       44.46       65.01     43.37 o 
  -7  16  11       12.18        9.71     36.37 o 
  -6  16  11       60.92       48.36     38.81 o 
  -5  16  11      627.26      582.68     93.64 o 
  -4  16  11        1.49        8.95     33.24 o 
  -3  16  11      646.00      799.80     77.74 o 
  -2  16  11      406.35      570.07     69.88 o 
  -1  16  11      578.04      594.72     69.95 o 
   0  16  11      103.68       83.13     45.94 o 
   1  16  11     1373.45     1420.19    204.58 o 
   2  16  11      107.89      219.94     80.49 o 
   3  16  11      500.44      611.30    111.44 o 
   4  16  11       82.69       64.09     76.59 o 
   5  16  11      107.70      145.66     78.59 o 
 -10  17  11     1304.87      792.86    170.56 o 
  -9  17  11      360.39      392.08     73.57 o 
  -8  17  11      829.23      779.18     87.55 o 
  -7  17  11       63.53       54.43     46.05 o 
  -6  17  11      370.62      348.31     65.53 o 
  -5  17  11      394.50      421.74     68.39 o 
  -4  17  11       44.05       31.32     38.65 o 
  -3  17  11      720.08      682.62     77.00 o 
  -2  17  11     1544.29     1352.99     99.40 o 
  -1  17  11      278.01      215.69     53.37 o 
   0  17  11       33.14        0.00     40.01 o 
   1  17  11       61.87      158.72     97.00 o 
   2  17  11      945.50      886.33    184.92 o 
   3  17  11        0.05        4.03     79.87 o 
   4  17  11       75.94      155.95    135.04 o 
  -9  18  11      366.59      316.44    134.03 o 
  -8  18  11      635.46      728.10    127.97 o 
  -7  18  11      267.53      206.22     59.34 o 
  -6  18  11       36.18       50.65     43.99 o 
  -5  18  11        9.72       14.12     40.45 o 
  -4  18  11      111.72       71.23     45.96 o 
  -3  18  11      468.40      574.99     76.92 o 
  -2  18  11     1734.54     1654.36    110.52 o 
  -1  18  11      132.52      224.12     65.52 o 
   0  18  11       24.35       97.72     53.89 o 
   1  18  11       50.02       98.01    103.04 o 
   2  18  11       69.06       93.72    104.05 o 
  -7  19  11      176.27      108.59    102.29 o 
  -6  19  11      797.87      916.29    139.66 o 
  -5  19  11        0.91        0.00     43.60 o 
  -4  19  11        0.28        0.00     41.69 o 
  -3  19  11        0.88        0.00     39.00 o 
  -2  19  11       37.40       85.50     55.64 o 
  -1  19  11       31.09       23.93     52.85 o 
   0  19  11     1269.27     1163.93    224.86 o 
 -18   0  12       82.32      140.40     85.83 o 
 -16   0  12     1996.23     2147.73    299.81 o 
 -14   0  12       19.78       13.76     45.80 o 
 -12   0  12        0.31        0.00     34.87 o 
 -10   0  12     1006.85     1071.08    121.24 o 
  -8   0  12     5223.49     5368.46    532.17 o 
  -6   0  12       50.99       35.06     33.42 o 
  -4   0  12     1062.08     1167.55    142.39 o 
  -2   0  12    20706.71    22438.03   2329.08 o 
   0   0  12      168.41      221.20     30.96 o 
   2   0  12      238.36      291.42     61.90 o 
   4   0  12     8851.95     9043.37    893.61 o 
   6   0  12     3358.76     3417.75    300.04 o 
   8   0  12     2124.11     2026.21    166.67 o 
  10   0  12       85.68       43.55     45.46 o 
 -18   1  12      279.58      301.10     69.37 o 
 -17   1  12       42.13       98.80     50.22 o 
 -16   1  12     1243.73     1211.75     97.59 o 
 -15   1  12      495.70      400.35     62.98 o 
 -14   1  12      625.04      706.41     74.18 o 
 -13   1  12      123.91      133.38     40.84 o 
 -12   1  12      946.59      971.78     66.28 o 
 -11   1  12      257.25      292.60     47.23 o 
 -10   1  12     1351.57     1425.67     93.65 o 
  -9   1  12     2338.93     2544.42    174.07 o 
  -8   1  12      613.53      785.94     67.60 o 
  -7   1  12     1552.44     1559.00    114.96 o 
  -6   1  12     4492.10     4716.71    299.88 o 
  -5   1  12     1508.35     1484.67    136.45 o 
  -4   1  12     1780.84     1761.93     96.24 o 
  -3   1  12     2689.66     2410.57    313.36 o 
  -2   1  12      559.28      449.38     31.39 o 
  -1   1  12     1336.10     1350.62     67.38 o 
   0   1  12      633.67      624.22     34.86 o 
   1   1  12       71.75       59.59     20.61 o 
   2   1  12      392.85      432.63     37.80 o 
   3   1  12      376.99      325.73     38.99 o 
   4   1  12     2498.17     2433.25    162.45 o 
   5   1  12     3514.34     3384.48    216.65 o 
   6   1  12     2137.66     2153.29    103.37 o 
   7   1  12        6.48       15.23     26.62 o 
   8   1  12       44.46       35.64     31.36 o 
   9   1  12      833.86      840.16     72.94 o 
  10   1  12        1.99        0.00     31.00 o 
  11   1  12      239.96      298.48     51.51 o 
 -18   2  12      791.19      823.11    108.05 o 
 -17   2  12     1087.91     1072.83     98.12 o 
 -16   2  12        1.77        0.00     37.31 o 
 -15   2  12      822.92      721.66     78.00 o 
 -14   2  12       61.06       43.11     33.31 o 
 -13   2  12     2119.01     1938.74    180.60 o 
 -12   2  12     1778.03     1632.23    120.99 o 
 -11   2  12     3069.37     2906.66    328.60 o 
 -10   2  12     3299.49     3073.59    305.31 o 
  -9   2  12        4.17        0.00     19.66 o 
  -8   2  12     3403.77     3444.81    262.58 o 
  -7   2  12      628.37      565.66     42.24 o 
  -6   2  12      785.38     1018.57     86.33 o 
  -5   2  12     8343.71     8149.64    562.35 o 
  -4   2  12     3997.10     4322.67    322.81 o 
  -3   2  12     1932.70     1755.19    150.13 o 
  -2   2  12      810.27      932.31     66.89 o 
  -1   2  12     2069.57     2030.32    128.35 o 
   0   2  12     3374.78     3361.35    183.52 o 
   1   2  12     3920.26     4069.82    154.42 o 
   2   2  12      387.89      345.21     35.08 o 
   3   2  12     1865.20     1976.36     94.55 o 
   4   2  12       29.16       30.21     22.78 o 
   5   2  12     1119.87     1040.84     62.08 o 
   6   2  12      569.09      629.95     55.32 o 
   7   2  12       17.51       78.81     28.96 o 
   8   2  12      186.49      243.17     41.20 o 
   9   2  12        7.14       20.93     26.93 o 
  10   2  12        1.82       33.31     30.88 o 
  11   2  12      138.05      161.36     46.77 o 
 -18   3  12      212.88      307.08     92.19 o 
 -17   3  12      264.19      322.47     77.41 o 
 -16   3  12      144.72      176.32     54.50 o 
 -15   3  12        4.51       25.85     34.48 o 
 -14   3  12      320.68      426.31     63.32 o 
 -13   3  12      484.35      565.70     64.61 o 
 -12   3  12     2440.44     2738.78    215.10 o 
 -11   3  12     3832.79     3836.76    379.33 o 
 -10   3  12      322.18      272.24     47.12 o 
  -9   3  12     2268.10     2193.89    172.30 o 
  -8   3  12      121.16      180.12     29.81 o 
  -7   3  12     1361.21     1546.09    102.47 o 
  -6   3  12     5642.22     5651.00    402.60 o 
  -5   3  12     2871.08     2877.35    209.02 o 
  -4   3  12      841.25      915.06     47.97 o 
  -3   3  12     3809.83     3753.10    266.34 o 
  -2   3  12     4531.88     4422.45    330.99 o 
  -1   3  12     2765.37     2708.02    178.01 o 
   0   3  12        3.36        6.78     14.14 o 
   1   3  12     3358.48     3218.62    133.86 o 
   2   3  12       76.82       60.37     18.57 o 
   3   3  12        2.02        0.00     18.78 o 
   4   3  12        4.34        6.84     20.14 o 
   5   3  12      170.49      160.65     33.33 o 
   6   3  12        5.65        0.00     22.12 o 
   7   3  12     1758.46     1910.08    117.50 o 
   8   3  12      363.50      399.08     48.56 o 
   9   3  12       81.66      101.54     34.07 o 
  10   3  12      320.42      311.61     49.31 o 
  11   3  12        7.25        0.00     41.36 o 
 -17   4  12      322.50      349.95     79.42 o 
 -16   4  12       33.30       23.25     74.70 o 
 -15   4  12     2426.72     2632.90    305.38 o 
 -14   4  12        0.53        0.00     30.16 o 
 -13   4  12       92.18       96.33     34.58 o 
 -12   4  12      337.81      281.68     45.09 o 
 -11   4  12        2.62       27.69     27.30 o 
 -10   4  12      157.57      111.21     32.00 o 
  -9   4  12     5063.52     4455.83    375.77 o 
  -8   4  12      956.20      911.52     57.84 o 
  -7   4  12     2424.84     2339.01    160.99 o 
  -6   4  12       71.19       71.92     22.86 o 
  -5   4  12      842.21      848.98     62.62 o 
  -4   4  12      619.57      562.06     44.36 o 
  -3   4  12     1811.17     1730.93    173.25 o 
  -2   4  12      909.91      985.04     43.27 o 
  -1   4  12     6384.19     6076.64    323.00 o 
   0   4  12      449.50      537.55     32.37 o 
   1   4  12       10.65       18.38     17.21 o 
   2   4  12      238.44      227.57     32.30 o 
   3   4  12     3229.41     3011.64    160.28 o 
   4   4  12       56.69       51.59     25.47 o 
   5   4  12        0.20        0.00     19.25 o 
   6   4  12      232.78      207.49     38.31 o 
   7   4  12       85.58       80.21     29.54 o 
   8   4  12      170.76      206.34     39.13 o 
   9   4  12      110.78       78.89     37.22 o 
  10   4  12       57.73       41.04     44.54 o 
  11   4  12      359.93      333.57     66.57 o 
 -17   5  12     1209.58     1288.73    158.02 o 
 -16   5  12       10.81       40.11     50.44 o 
 -15   5  12       18.85       14.62     39.35 o 
 -14   5  12     1061.17     1181.51    154.59 o 
 -13   5  12      497.14      576.05     70.86 o 
 -12   5  12      358.03      423.85     53.55 o 
 -11   5  12     3984.67     4052.58    392.51 o 
 -10   5  12      292.65      312.94     43.32 o 
  -9   5  12     1413.44     1459.21    102.42 o 
  -8   5  12     8044.54     7530.97    483.23 o 
  -7   5  12     1570.49     1511.63     97.74 o 
  -6   5  12     1435.08     1357.63     96.53 o 
  -5   5  12      433.96      469.20     34.06 o 
  -4   5  12     6540.95     6402.04    453.33 o 
  -3   5  12      478.14      452.51     33.07 o 
  -2   5  12       64.25       43.40     18.10 o 
  -1   5  12     4273.67     3963.84    240.75 o 
   0   5  12     1021.37     1084.36     52.04 o 
   1   5  12      766.81      696.50    100.86 o 
   2   5  12      978.43      964.02     52.98 o 
   3   5  12      124.55      232.47     34.92 o 
   4   5  12     1680.16     1613.32     86.27 o 
   5   5  12      231.76      232.80     38.01 o 
   6   5  12       62.69       89.47     29.48 o 
   7   5  12      482.95      492.86     51.55 o 
   8   5  12       54.42       83.25     35.07 o 
   9   5  12       85.04       57.27     42.02 o 
  10   5  12      275.37      347.47     65.49 o 
  11   5  12       24.82      152.42    106.07 o 
 -17   6  12       69.16      135.01     88.18 o 
 -16   6  12       41.82       54.67     52.85 o 
 -15   6  12      120.03      147.75     50.87 o 
 -14   6  12      587.54      731.35     78.70 o 
 -13   6  12      472.85      528.50     66.15 o 
 -12   6  12     3261.85     3126.85    260.48 o 
 -11   6  12      303.31      250.90     41.24 o 
 -10   6  12     1855.50     1338.16    392.80 o 
  -9   6  12     1341.51      868.40    277.67 o 
  -8   6  12       97.29      154.57     32.38 o 
  -7   6  12     1003.78     1013.31     80.12 o 
  -6   6  12       63.94       52.00     20.38 o 
  -5   6  12     2201.78     2158.32    172.52 o 
  -4   6  12      938.30      951.06     51.47 o 
  -3   6  12     1512.51     1550.54     94.44 o 
  -2   6  12     1175.27     1130.82     92.91 o 
  -1   6  12      386.74      366.92     32.72 o 
   0   6  12     4585.00     3410.42    507.93 o 
   1   6  12      674.15      672.52     46.20 o 
   2   6  12        9.96       19.45     20.85 o 
   3   6  12       21.50       30.44     22.84 o 
   4   6  12      364.11      360.87     42.49 o 
   5   6  12     2292.09     2387.61    124.28 o 
   6   6  12        9.02        0.00     23.95 o 
   7   6  12       10.71       43.26     30.70 o 
   8   6  12      115.48      117.98     38.16 o 
   9   6  12        8.08       18.46     39.40 o 
  10   6  12      163.26      208.53     58.36 o 
 -17   7  12        0.15        8.82     89.57 o 
 -16   7  12      160.14      188.01     59.72 o 
 -15   7  12      612.59      702.36     81.15 o 
 -14   7  12      486.06      486.39     70.06 o 
 -13   7  12        1.74       28.63     35.21 o 
 -12   7  12     1345.39     1434.36     94.65 o 
 -11   7  12     1181.47     1259.95     88.88 o 
 -10   7  12     1171.26     1128.40    106.06 o 
  -9   7  12     2626.06     2464.03    142.77 o 
  -8   7  12      946.98      861.41     60.38 o 
  -7   7  12      107.17       88.12     24.10 o 
  -6   7  12     5063.44     3975.69    424.24 o 
  -5   7  12     3651.90     3382.34    221.86 o 
  -4   7  12      383.55      403.52     34.17 o 
  -3   7  12     1204.39     1110.80     71.22 o 
  -2   7  12     2035.49     1480.51    181.55 o 
  -1   7  12      894.04      571.62    114.37 o 
   0   7  12     3696.59     3342.88    105.76 o 
   1   7  12       94.49      104.01     29.84 o 
   2   7  12     4167.73     4004.25    147.78 o 
   3   7  12      121.83      102.36     29.88 o 
   4   7  12     2619.75     2577.38    134.91 o 
   5   7  12     1414.07     1417.71    110.98 o 
   6   7  12      218.81      162.81     40.27 o 
   7   7  12      121.45      112.30     37.68 o 
   8   7  12     1050.95     1274.44     99.15 o 
   9   7  12      173.99      171.43     55.68 o 
  10   7  12      220.83      253.19     77.49 o 
 -16   8  12      227.74      341.99     74.29 o 
 -15   8  12        4.14       39.77     41.93 o 
 -14   8  12     1352.13     1489.76    104.90 o 
 -13   8  12       76.13      116.50     42.54 o 
 -12   8  12      461.11      399.50     64.31 o 
 -11   8  12        1.52        0.00     30.54 o 
 -10   8  12     2737.70     2463.06    123.90 o 
  -9   8  12      283.29      285.21     51.98 o 
  -8   8  12     2325.71     2137.90     90.33 o 
  -7   8  12      191.40      218.94     32.71 o 
  -6   8  12      694.43      695.53     48.14 o 
  -5   8  12       39.66       36.05     17.49 o 
  -4   8  12       18.85       50.66     21.10 o 
  -3   8  12     1219.06     1293.18     65.96 o 
  -2   8  12     5480.38     4065.29    634.95 o 
  -1   8  12     1123.20     1103.26     51.69 o 
   0   8  12     3137.76     2818.45    144.50 o 
   1   8  12     1393.98     1391.11    131.20 o 
   2   8  12     3685.64     3593.74    110.07 o 
   3   8  12       17.90       28.43     23.62 o 
   4   8  12      467.51      455.65     52.79 o 
   5   8  12       12.44       64.20     34.31 o 
   6   8  12       19.02       30.37     31.48 o 
   7   8  12      321.67      333.35     67.27 o 
   8   8  12      453.51      528.29     73.99 o 
   9   8  12      526.00      558.58     90.77 o 
  10   8  12      172.01      209.87    112.87 o 
 -16   9  12      311.69      289.24     80.68 o 
 -15   9  12       31.50       38.39     44.25 o 
 -14   9  12      924.06     1082.91     95.89 o 
 -13   9  12     1593.39     1752.62    120.58 o 
 -12   9  12     3198.45     3317.47    176.04 o 
 -11   9  12       16.00       21.99     35.63 o 
 -10   9  12        3.56       42.42     32.91 o 
  -9   9  12     3144.59     3205.33    172.69 o 
  -8   9  12       67.78       45.83     26.72 o 
  -7   9  12      205.95      204.12     33.61 o 
  -6   9  12     4797.48     4226.89    284.14 o 
  -5   9  12      799.24      823.63     62.70 o 
  -4   9  12     7344.17     6018.26    970.02 o 
  -3   9  12     2515.25     1982.85    276.58 o 
  -2   9  12      141.36      158.22     27.32 o 
  -1   9  12      297.45      301.92     32.23 o 
   0   9  12     1363.59     1272.06     53.87 o 
   1   9  12      218.46      278.92     40.94 o 
   2   9  12      804.35      846.61     71.05 o 
   3   9  12      161.96      131.48     36.61 o 
   4   9  12      908.36      967.78     70.20 o 
   5   9  12      551.32      608.11     61.83 o 
   6   9  12      151.07      178.20     48.48 o 
   7   9  12        6.36        8.02     36.23 o 
   8   9  12       83.56       92.83     47.71 o 
   9   9  12      621.92      750.31    142.51 o 
  10   9  12       32.21        8.31     88.68 o 
 -16  10  12      255.23      363.55    158.72 o 
 -15  10  12      192.61      234.10     64.19 o 
 -14  10  12        0.78       18.75     41.59 o 
 -13  10  12     1208.12     1365.40    102.70 o 
 -12  10  12      187.25      220.56     53.83 o 
 -11  10  12      846.83      770.34     78.44 o 
 -10  10  12        7.51        7.23     29.56 o 
  -9  10  12      111.75      126.06     41.35 o 
  -8  10  12      224.99      213.37     39.98 o 
  -7  10  12     3232.78     3013.97    163.23 o 
  -6  10  12       64.81       49.71     25.46 o 
  -5  10  12     8291.82     6415.53   1187.13 o 
  -4  10  12     1173.06     1205.57     84.42 o 
  -3  10  12     3018.64     2726.95    300.40 o 
  -2  10  12       46.40       70.26     21.96 o 
  -1  10  12       93.17       77.67     21.11 o 
   0  10  12      769.25      843.38     52.66 o 
   1  10  12     2507.90     2655.02    319.54 o 
   2  10  12       83.80      126.44     41.31 o 
   3  10  12     1331.84     1386.08    154.99 o 
   4  10  12       19.26       24.65     29.68 o 
   5  10  12      645.40      620.11     71.83 o 
   6  10  12      791.44      821.89     82.93 o 
   7  10  12       10.42        0.00     37.91 o 
   8  10  12      173.14      174.52     55.08 o 
   9  10  12       70.58      102.77     57.89 o 
 -15  11  12      106.12      173.91     71.47 o 
 -14  11  12      275.56      262.43     74.22 o 
 -13  11  12       54.12        0.93     38.12 o 
 -12  11  12       76.14      113.08     45.93 o 
 -11  11  12      770.63      901.32    118.18 o 
 -10  11  12      356.96      429.10     63.36 o 
  -9  11  12       89.65       18.98     26.53 o 
  -8  11  12     1327.92      932.78    249.04 o 
  -7  11  12      450.85      444.19     89.84 o 
  -6  11  12      480.01      506.37     52.53 o 
  -5  11  12       28.19        4.99     25.50 o 
  -4  11  12      528.18      454.03     52.96 o 
  -3  11  12     1414.45     1211.91     62.57 o 
  -2  11  12      614.71      472.56     87.36 o 
  -1  11  12      559.63      533.77     45.51 o 
   0  11  12      881.96      762.01     52.20 o 
   1  11  12     1060.24     1076.33    123.61 o 
   2  11  12      193.66      209.03     46.32 o 
   3  11  12      298.04      349.27     57.98 o 
   4  11  12       25.99       46.49     31.98 o 
   5  11  12      491.34      643.15     73.47 o 
   6  11  12      103.57      143.59     47.15 o 
   7  11  12     1923.20     1907.32    236.55 o 
   8  11  12      207.31      244.48     61.98 o 
   9  11  12      137.99      164.52    106.32 o 
 -14  12  12       84.82      159.88     56.44 o 
 -13  12  12      608.10      687.19     84.10 o 
 -12  12  12       61.09       47.99     41.08 o 
 -11  12  12     1048.63      959.50     88.32 o 
 -10  12  12      103.39      181.77     48.50 o 
  -9  12  12      313.00      359.00     52.39 o 
  -8  12  12      436.08      455.90     54.74 o 
  -7  12  12     4427.97     4362.80    126.17 o 
  -6  12  12       18.82       63.75     30.27 o 
  -5  12  12     1177.43     1103.30     70.66 o 
  -4  12  12      822.63      854.70     63.14 o 
  -3  12  12     2758.18     2637.01    202.33 o 
  -2  12  12      195.41      196.60     37.12 o 
  -1  12  12       35.19       55.50     23.40 o 
   0  12  12      888.94      836.78     90.91 o 
   1  12  12       17.47       46.84     34.17 o 
   2  12  12       37.82       70.53     38.36 o 
   3  12  12     2399.46     2550.19    155.86 o 
   4  12  12      274.06      288.76     63.47 o 
   5  12  12        5.17       48.92     44.80 o 
   6  12  12      218.10      214.86     55.28 o 
   7  12  12      166.14      180.62     55.40 o 
   8  12  12       24.73       61.04     68.94 o 
 -13  13  12      396.91      461.09     75.32 o 
 -12  13  12      110.15      132.42     51.06 o 
 -11  13  12      756.58      697.89     80.71 o 
 -10  13  12      419.71      421.31     58.25 o 
  -9  13  12      433.77      391.43     57.40 o 
  -8  13  12     2940.41     2710.57    105.88 o 
  -7  13  12       89.04       65.28     33.36 o 
  -6  13  12       43.28       55.24     31.03 o 
  -5  13  12      202.61      223.36     49.24 o 
  -4  13  12     1883.36     2066.53    101.13 o 
  -3  13  12       35.39       44.25     30.44 o 
  -2  13  12        1.60       19.91     28.92 o 
  -1  13  12      203.97      182.85     45.21 o 
   0  13  12        0.23        0.00     21.53 o 
   1  13  12       85.46      107.82     41.87 o 
   2  13  12      276.33      272.81     55.43 o 
   3  13  12      237.42      298.26     68.87 o 
   4  13  12      543.84      597.93     86.24 o 
   5  13  12        5.63       33.48     48.25 o 
   6  13  12       46.12       65.77     56.57 o 
   7  13  12       62.64      135.23     52.21 o 
 -13  14  12      292.92      281.92    124.21 o 
 -12  14  12     1109.92     1076.78    107.64 o 
 -11  14  12       15.45       14.26     40.20 o 
 -10  14  12      318.01      231.43     47.92 o 
  -9  14  12       66.70       81.71     34.66 o 
  -8  14  12       11.59        1.22     28.45 o 
  -7  14  12       81.73       89.69     39.87 o 
  -6  14  12       20.68       43.61     48.80 o 
  -5  14  12      315.39      332.92     56.66 o 
  -4  14  12     1206.37     1303.27     88.15 o 
  -3  14  12      268.69      265.92     53.00 o 
  -2  14  12      881.42      976.31     78.73 o 
  -1  14  12        1.93       23.79     30.58 o 
   0  14  12      585.35      648.24     67.62 o 
   1  14  12     1861.11     1941.57    161.97 o 
   2  14  12      118.26      153.47     53.89 o 
   3  14  12        3.13       30.10     41.54 o 
   4  14  12       57.46        0.46     42.40 o 
   5  14  12        3.33        0.00     45.64 o 
   6  14  12      577.76      602.27    105.32 o 
   7  14  12       60.46       63.24    104.05 o 
 -12  15  12       15.61        0.00     81.63 o 
 -11  15  12      179.43      186.38     61.10 o 
 -10  15  12      845.18      824.01     77.89 o 
  -9  15  12      323.40      288.80     60.49 o 
  -8  15  12      523.64      419.85     66.30 o 
  -7  15  12      222.10      284.33     58.57 o 
  -6  15  12     2682.09     2448.76    148.22 o 
  -5  15  12      530.60      472.99     66.73 o 
  -4  15  12       66.04       46.62     39.37 o 
  -3  15  12        0.36       50.17     34.90 o 
  -2  15  12        1.06       35.92     32.64 o 
  -1  15  12       68.52       64.57     36.99 o 
   0  15  12      362.32      355.99     68.47 o 
   1  15  12      100.38       63.74     80.12 o 
   2  15  12      563.78      727.47    114.81 o 
   3  15  12      775.63     1139.26    136.90 o 
   4  15  12       53.87       93.44     53.25 o 
   5  15  12      428.22      385.72     82.31 o 
   6  15  12      422.92      369.60    135.80 o 
 -10  16  12     1365.09     1393.68    110.98 o 
  -9  16  12      333.27      373.10     67.80 o 
  -8  16  12     1686.82     1618.13    110.10 o 
  -7  16  12      240.25      299.58     60.74 o 
  -6  16  12        0.49       18.67     45.49 o 
  -5  16  12        7.45       39.34     37.99 o 
  -4  16  12       26.31       49.13     38.40 o 
  -3  16  12       96.48      139.62     47.55 o 
  -2  16  12     1854.48     1901.18    124.44 o 
  -1  16  12        2.94       52.49     37.68 o 
   0  16  12       26.56       49.14     48.34 o 
   1  16  12       91.60       56.69     84.65 o 
   2  16  12      695.72      732.14    163.76 o 
   3  16  12        8.25        0.00     57.03 o 
   4  16  12      138.35      237.29    107.45 o 
   5  16  12      193.24      284.95    142.60 o 
 -10  17  12       65.63        6.80     85.91 o 
  -9  17  12     2631.70     2397.08    362.42 o 
  -8  17  12       92.33       71.13     48.34 o 
  -7  17  12        5.24       43.09     40.78 o 
  -6  17  12      324.92      307.83     64.76 o 
  -5  17  12        1.48       50.10     42.87 o 
  -4  17  12      295.88      264.69     60.26 o 
  -3  17  12     2161.01     2095.27    115.14 o 
  -2  17  12       17.86       30.37     38.84 o 
  -1  17  12      245.34      259.76     66.89 o 
   0  17  12       95.47      118.41     95.74 o 
   1  17  12      213.01      263.53    127.99 o 
   2  17  12      203.75      206.84    121.44 o 
   3  17  12        0.54      108.59    101.28 o 
  -8  18  12       20.82       11.34     86.16 o 
  -7  18  12       50.34        9.02     54.04 o 
  -6  18  12      315.34      255.44     62.86 o 
  -5  18  12       24.63        0.00     40.44 o 
  -4  18  12       10.96        0.00     38.31 o 
  -3  18  12       35.09       26.82     44.12 o 
  -2  18  12      156.47      247.26     59.14 o 
  -1  18  12       22.79       73.44     49.39 o 
   0  18  12      613.28      626.07    174.09 o 
   1  18  12      770.33      785.55    184.67 o 
  -5  19  12      173.74      315.41     97.61 o 
  -4  19  12      156.30      185.68     61.49 o 
  -3  19  12      712.43      713.55     88.16 o 
  -2  19  12        0.36       38.98     63.36 o 
  -1  19  12     1558.14     1579.38    282.80 o 
 -17   0  13      430.94      506.77    110.66 o 
 -15   0  13      247.08      265.09     79.36 o 
 -13   0  13     3157.45     2622.48    316.69 o 
 -11   0  13      101.90      112.36     44.15 o 
  -9   0  13     6989.40     6325.50    465.14 o 
  -7   0  13     2401.57     2422.84    246.28 o 
  -5   0  13     8804.97     9241.29    924.45 o 
  -3   0  13    17484.18    16479.18   1528.23 o 
  -1   0  13     5263.13     5008.30    439.92 o 
   1   0  13      728.48      563.77     57.77 o 
   3   0  13      420.01      419.85     79.11 o 
   5   0  13     7128.34     6406.10    456.89 o 
   7   0  13        4.95       25.97     38.71 o 
   9   0  13      305.53      369.01     73.58 o 
  11   0  13      610.50      684.42    118.96 o 
 -18   1  13      339.39      414.04     74.95 o 
 -17   1  13      941.37     1004.86     98.15 o 
 -16   1  13       24.46       79.76     42.49 o 
 -15   1  13      206.29      232.13     52.94 o 
 -14   1  13      167.50      207.83     50.23 o 
 -13   1  13        4.76        9.27     30.00 o 
 -12   1  13      556.92      649.45     59.17 o 
 -11   1  13      324.19      297.10     44.57 o 
 -10   1  13      648.48      772.01     66.61 o 
  -9   1  13      792.36      915.50     55.05 o 
  -8   1  13      764.34      700.57     48.95 o 
  -7   1  13       63.16       44.68     21.86 o 
  -6   1  13     2963.15     3058.36    212.72 o 
  -5   1  13     1420.25     1550.22    108.57 o 
  -4   1  13      530.45      659.94     62.68 o 
  -3   1  13     4359.60     4370.37    298.92 o 
  -2   1  13     6022.74     6195.35    445.70 o 
  -1   1  13     3120.19     3251.56    146.42 o 
   0   1  13       48.55       37.16     20.36 o 
   1   1  13     1586.34     1660.46    128.17 o 
   2   1  13       33.49       28.79     20.61 o 
   3   1  13       33.23       11.90     24.73 o 
   4   1  13      753.67      777.55     55.36 o 
   5   1  13       22.80       66.84     28.45 o 
   6   1  13      508.62      506.84     50.08 o 
   7   1  13      557.56      569.40     55.45 o 
   8   1  13       49.55      126.92     35.56 o 
   9   1  13      279.03      340.74     50.01 o 
  10   1  13       48.47      111.47     40.20 o 
  11   1  13       29.02       66.00     44.95 o 
 -17   2  13       13.26       23.31     42.80 o 
 -16   2  13      573.91      648.79     78.35 o 
 -15   2  13      862.98      830.99     82.46 o 
 -14   2  13       11.00        5.73     31.42 o 
 -13   2  13       15.59       68.16     40.89 o 
 -12   2  13       58.73       97.08     34.76 o 
 -11   2  13      533.98      545.89     55.16 o 
 -10   2  13     2614.27     2343.31    243.25 o 
  -9   2  13      886.08      832.31     53.33 o 
  -8   2  13      380.22      398.99     39.36 o 
  -7   2  13       20.36       26.46     20.98 o 
  -6   2  13     2788.91     2803.45    188.94 o 
  -5   2  13     7463.79     7857.11    467.71 o 
  -4   2  13       39.08        6.04     19.50 o 
  -3   2  13      684.36      685.77     44.49 o 
  -2   2  13        0.65        0.00     17.94 o 
  -1   2  13       82.79       91.74     20.61 o 
   0   2  13      116.96      102.90     26.18 o 
   1   2  13        0.04        6.33     17.59 o 
   2   2  13      425.42      417.00     41.98 o 
   3   2  13     2461.47     2092.95    199.33 o 
   4   2  13     1260.55     1411.71     88.80 o 
   5   2  13      258.66      237.47     39.91 o 
   6   2  13      107.53      160.50     36.05 o 
   7   2  13      874.02      910.99     65.70 o 
   8   2  13     2193.14     2133.57     90.35 o 
   9   2  13       58.77       88.96     34.70 o 
  10   2  13       17.38       20.39     33.15 o 
 -17   3  13      360.92      373.40     83.12 o 
 -16   3  13      436.13      420.92     68.27 o 
 -15   3  13      407.40      416.22     64.55 o 
 -14   3  13      523.49      476.19     77.28 o 
 -13   3  13      876.16      887.93     73.60 o 
 -12   3  13     2642.95     2419.15    234.53 o 
 -11   3  13     1928.41     1981.61    186.14 o 
 -10   3  13       36.08       66.29     29.19 o 
  -9   3  13     2525.87     2449.16    204.19 o 
  -8   3  13      276.85      358.99     38.46 o 
  -7   3  13       76.09       85.53     24.36 o 
  -6   3  13     1008.93     1043.88     89.35 o 
  -5   3  13     1202.92     1015.88     74.46 o 
  -4   3  13     9832.22    10535.88    644.32 o 
  -3   3  13       39.63       41.35     20.84 o 
  -2   3  13      583.38      563.49     46.76 o 
  -1   3  13     3209.16     3137.76    150.49 o 
   0   3  13        1.37        2.90     18.54 o 
   1   3  13     2489.12     2397.54    112.07 o 
   2   3  13     4283.05     4020.58    220.66 o 
   3   3  13      146.97      108.87     28.06 o 
   4   3  13     2843.16     2841.87    128.87 o 
   5   3  13       23.10       24.88     24.86 o 
   6   3  13     1070.73     1144.78     69.48 o 
   7   3  13       51.48       61.44     29.45 o 
   8   3  13      284.80      334.12     47.47 o 
   9   3  13       20.03       52.35     32.19 o 
  10   3  13        3.00        0.00     31.71 o 
 -17   4  13      216.58      284.26     75.65 o 
 -16   4  13      772.44      802.87    125.85 o 
 -15   4  13      468.56      574.75     73.68 o 
 -14   4  13       17.79       39.29     32.32 o 
 -13   4  13     1347.04     1290.52    110.36 o 
 -12   4  13     4026.71     3964.91    405.36 o 
 -11   4  13        2.40        0.00     26.25 o 
 -10   4  13     3488.17     3431.40    291.42 o 
  -9   4  13      301.13      322.72     43.90 o 
  -8   4  13    10224.61    10375.07    528.88 o 
  -7   4  13      122.31      116.74     27.01 o 
  -6   4  13      337.16      361.41     37.62 o 
  -5   4  13      276.81      304.32     35.00 o 
  -4   4  13       99.65       93.28     25.05 o 
  -3   4  13     1334.29     1234.91    153.83 o 
  -2   4  13     2571.36     2534.57    148.89 o 
  -1   4  13       54.89       60.82     20.50 o 
   0   4  13     4134.10     4062.94    227.34 o 
   1   4  13      509.99      450.77     46.55 o 
   2   4  13      461.01      339.20     49.79 o 
   3   4  13       13.24       15.31     22.19 o 
   4   4  13      912.34      854.59     71.90 o 
   5   4  13       67.73       74.98     29.03 o 
   6   4  13      804.86      823.33     65.29 o 
   7   4  13       11.14        0.00     24.39 o 
   8   4  13        1.96       37.34     28.55 o 
   9   4  13        4.41        0.94     33.60 o 
  10   4  13      324.30      358.19     71.55 o 
 -17   5  13        2.52       55.43     90.19 o 
 -16   5  13       69.65       26.09     52.85 o 
 -15   5  13      174.71      196.60     63.29 o 
 -14   5  13      330.79      247.41     54.08 o 
 -13   5  13       86.67       85.23     36.20 o 
 -12   5  13     1033.64      840.71     68.19 o 
 -11   5  13      224.31      250.05     43.77 o 
 -10   5  13        1.01        8.71     24.85 o 
  -9   5  13      756.19      829.70     95.78 o 
  -8   5  13      219.03      164.23     33.93 o 
  -7   5  13      228.57      241.00     34.73 o 
  -6   5  13      334.34      314.15     36.12 o 
  -5   5  13     1528.02     1537.18    105.07 o 
  -4   5  13     1521.83     1493.90    104.24 o 
  -3   5  13      204.46      145.75     27.85 o 
  -2   5  13      827.51      767.24     42.30 o 
  -1   5  13     5177.41     4938.38    252.87 o 
   0   5  13        4.64        0.00     20.88 o 
   1   5  13      245.93      138.95     53.17 o 
   2   5  13     1459.72     1680.72    121.95 o 
   3   5  13     1487.83     1342.60     70.33 o 
   4   5  13      855.79      830.44     57.83 o 
   5   5  13      375.82      394.08     46.34 o 
   6   5  13      154.36      150.22     34.74 o 
   7   5  13      128.05      165.10     36.33 o 
   8   5  13       88.44      103.96     38.69 o 
   9   5  13       54.90        8.24     41.04 o 
  10   5  13      125.01      175.75     58.26 o 
 -17   6  13        4.47       22.74     69.12 o 
 -16   6  13      406.72      482.74    100.13 o 
 -15   6  13     2042.82     2313.26    149.80 o 
 -14   6  13      100.29       31.26     39.39 o 
 -13   6  13      790.63      872.35     82.91 o 
 -12   6  13      129.80       74.04     29.39 o 
 -11   6  13     1136.04      926.65    249.70 o 
 -10   6  13     2725.31     2571.37    206.79 o 
  -9   6  13     2477.46     2416.30    204.10 o 
  -8   6  13      405.71      311.48     44.15 o 
  -7   6  13     1855.40     1720.22     99.34 o 
  -6   6  13      948.91      852.42     52.08 o 
  -5   6  13     3992.56     3893.99    206.86 o 
  -4   6  13      895.64      931.76     70.10 o 
  -3   6  13       27.71       42.91     19.49 o 
  -2   6  13     2522.97     2397.60    140.46 o 
  -1   6  13     2982.93     3010.23    133.36 o 
   0   6  13     1521.43     1411.56    118.53 o 
   1   6  13      200.09      263.39     39.19 o 
   2   6  13     2018.19     1977.72     87.70 o 
   3   6  13     1013.62      957.88     59.29 o 
   4   6  13       11.21       21.91     24.99 o 
   5   6  13      175.45      193.03     37.50 o 
   6   6  13      196.16      201.42     40.75 o 
   7   6  13        1.05        0.00     28.59 o 
   8   6  13      161.30      197.97     46.96 o 
   9   6  13      119.63      142.42     50.85 o 
  10   6  13       15.69       23.18     80.62 o 
 -16   7  13      262.60      411.94     72.83 o 
 -15   7  13        2.53       13.65     42.75 o 
 -14   7  13       94.56      155.81     49.66 o 
 -13   7  13        0.03        0.00     33.09 o 
 -12   7  13        1.61        0.00     30.80 o 
 -11   7  13     2572.21     2716.50    211.06 o 
 -10   7  13      225.19      355.56     47.35 o 
  -9   7  13     5556.23     5579.90    355.56 o 
  -8   7  13      390.84      290.16     95.84 o 
  -7   7  13     2159.17     2039.19    172.96 o 
  -6   7  13       62.37       89.91     29.60 o 
  -5   7  13     3504.72     3504.90    184.52 o 
  -4   7  13      148.59      141.87     25.61 o 
  -3   7  13       70.51       54.58     20.05 o 
  -2   7  13     4466.43     3993.13    195.65 o 
  -1   7  13      893.13      989.83     54.19 o 
   0   7  13      165.34       92.58     37.35 o 
   1   7  13     2893.81     3070.07    177.53 o 
   2   7  13      960.07      953.07     64.89 o 
   3   7  13       48.40       46.83     28.94 o 
   4   7  13      433.82      502.32     49.68 o 
   5   7  13       32.90       29.97     30.85 o 
   6   7  13       39.99       49.42     32.68 o 
   7   7  13      698.18      671.25     77.58 o 
   8   7  13       18.08       57.03     45.57 o 
   9   7  13      605.41      666.89     87.54 o 
  10   7  13        3.97       58.70     92.46 o 
 -16   8  13       30.97       37.48     58.59 o 
 -15   8  13        2.08        0.00     41.17 o 
 -14   8  13        0.44       56.55     42.43 o 
 -13   8  13     4180.53     4189.71    253.23 o 
 -12   8  13       55.39      110.68     44.33 o 
 -11   8  13        3.22        0.00     29.88 o 
 -10   8  13      570.73      692.87     71.33 o 
  -9   8  13      911.92     1073.59     92.51 o 
  -8   8  13      833.47      941.75     65.89 o 
  -7   8  13     3770.33     3440.30    345.05 o 
  -6   8  13      757.97      545.88    164.41 o 
  -5   8  13     2268.15     2103.80     95.86 o 
  -4   8  13      196.44      246.20     31.45 o 
  -3   8  13     2633.77     2332.67    134.96 o 
  -2   8  13      253.41      162.84     24.95 o 
  -1   8  13        7.50       23.72     17.57 o 
   0   8  13       13.67        1.17     23.16 o 
   1   8  13      630.40      603.66     54.54 o 
   2   8  13      210.66      181.87     39.12 o 
   3   8  13      480.85      506.97     54.34 o 
   4   8  13      151.14      168.49     46.82 o 
   5   8  13     2391.29     2591.88    175.06 o 
   6   8  13       57.92       85.80     38.04 o 
   7   8  13        1.74       27.90     37.94 o 
   8   8  13       98.27      115.90     51.17 o 
   9   8  13      353.47      476.99     87.34 o 
 -16   9  13       41.60       78.39     79.81 o 
 -15   9  13        0.26       24.10     42.93 o 
 -14   9  13     1063.35     1216.53    119.71 o 
 -13   9  13        6.51       36.53     41.07 o 
 -12   9  13      229.71      242.36     55.18 o 
 -11   9  13      103.72      177.44     47.43 o 
 -10   9  13        0.24       31.45     32.45 o 
  -9   9  13      198.38      208.78     48.04 o 
  -8   9  13       62.54       25.55     29.90 o 
  -7   9  13      569.66      504.04     52.78 o 
  -6   9  13     4555.37     4304.92    192.35 o 
  -5   9  13     1961.18     1390.45    283.54 o 
  -4   9  13        1.99       11.14     19.20 o 
  -3   9  13      193.37      191.71     28.79 o 
  -2   9  13     1516.01     1318.66    149.05 o 
  -1   9  13      466.61      492.18     40.10 o 
   0   9  13      957.15      907.41     62.53 o 
   1   9  13     3434.29     3316.84    215.99 o 
   2   9  13      269.28      249.61     50.33 o 
   3   9  13      146.35      172.05     44.30 o 
   4   9  13      971.29      922.31     80.58 o 
   5   9  13      245.29      312.17     59.49 o 
   6   9  13        0.03       38.80     37.16 o 
   7   9  13      853.10     1029.07    106.04 o 
   8   9  13       58.40       84.87     49.29 o 
   9   9  13      363.75      248.67    120.18 o 
 -15  10  13      428.85      456.54     78.10 o 
 -14  10  13       15.80       53.50     46.23 o 
 -13  10  13      210.12      214.53     57.87 o 
 -12  10  13      500.42      444.86     69.14 o 
 -11  10  13     1426.06     1385.31    113.86 o 
 -10  10  13      715.81      674.17     75.46 o 
  -9  10  13      591.65      598.77     69.11 o 
  -8  10  13       26.82       10.96     29.96 o 
  -7  10  13      309.54      362.08     55.85 o 
  -6  10  13     5135.02     4794.63    242.52 o 
  -5  10  13     3501.35     3137.79    173.06 o 
  -4  10  13      611.06      373.75    152.31 o 
  -3  10  13      425.22      472.59     40.10 o 
  -2  10  13      469.89      495.50     41.33 o 
  -1  10  13       29.48       47.94     22.63 o 
   0  10  13     3885.51     3741.80    315.06 o 
   1  10  13      553.90      528.21     61.34 o 
   2  10  13     2038.02     2003.27    100.75 o 
   3  10  13      284.05      300.25     54.60 o 
   4  10  13        0.19        3.15     32.48 o 
   5  10  13       12.11       14.89     41.48 o 
   6  10  13      194.01      220.84     65.13 o 
   7  10  13      552.60      639.63     86.04 o 
   8  10  13      856.91      837.24    103.35 o 
 -15  11  13       18.74        0.00    115.64 o 
 -14  11  13     1255.99     1389.22    112.10 o 
 -13  11  13        2.47        0.00     38.42 o 
 -12  11  13     2387.05     2576.16    248.66 o 
 -11  11  13       83.12      115.80     46.14 o 
 -10  11  13       87.00       70.83     40.17 o 
  -9  11  13      302.81      307.01     58.31 o 
  -8  11  13     1140.62     1053.34     91.82 o 
  -7  11  13      135.72      104.24     33.07 o 
  -6  11  13     1744.32     1093.54    287.15 o 
  -5  11  13      204.15      182.14     61.68 o 
  -4  11  13     5270.80     4999.35    317.58 o 
  -3  11  13      149.52      214.87     35.60 o 
  -2  11  13      172.61      219.72     32.30 o 
  -1  11  13        8.95       19.70     22.27 o 
   0  11  13      322.76      414.22     56.77 o 
   1  11  13      184.26      263.95     51.40 o 
   2  11  13      837.94      822.48     76.34 o 
   3  11  13      227.71      318.30     57.01 o 
   4  11  13      210.30      188.86     51.75 o 
   5  11  13       28.34       34.44     45.67 o 
   6  11  13      279.60      342.66     76.34 o 
   7  11  13       41.55       66.93     56.55 o 
   8  11  13      224.99      158.47    111.61 o 
 -14  12  13      147.90      247.61     72.06 o 
 -13  12  13        0.89       40.99     44.77 o 
 -12  12  13      289.72      229.13     58.42 o 
 -11  12  13      105.75      115.57     45.40 o 
 -10  12  13      258.06      293.08     58.32 o 
  -9  12  13       32.34       70.59     37.53 o 
  -8  12  13     1403.88     1435.27     94.99 o 
  -7  12  13       13.95        7.28     26.62 o 
  -6  12  13       52.27       89.43     33.46 o 
  -5  12  13      911.11      893.31     93.36 o 
  -4  12  13       56.39       63.58     30.26 o 
  -3  12  13      713.14      688.81     67.97 o 
  -2  12  13      803.22      632.24    144.43 o 
  -1  12  13      281.96      297.87     40.53 o 
   0  12  13      765.00      770.05     71.98 o 
   1  12  13       59.62       85.44     39.76 o 
   2  12  13       90.40       64.19     39.07 o 
   3  12  13      545.68      604.00     70.08 o 
   4  12  13       96.53       73.58     48.02 o 
   5  12  13      267.23      308.78     72.65 o 
   6  12  13      878.94      865.40    122.33 o 
   7  12  13      315.91      401.53     88.17 o 
 -13  13  13      134.80      161.71     55.54 o 
 -12  13  13      686.28      768.92     88.41 o 
 -11  13  13       80.51       79.99     43.35 o 
 -10  13  13        7.00       23.37     34.54 o 
  -9  13  13      246.74      301.59     59.54 o 
  -8  13  13     2357.45     2193.30    111.19 o 
  -7  13  13      310.14      325.41     49.78 o 
  -6  13  13     1185.15     1148.07     75.77 o 
  -5  13  13      390.81      413.74     60.61 o 
  -4  13  13      679.88      709.28     71.44 o 
  -3  13  13       30.31       71.10     34.46 o 
  -2  13  13       96.33      214.80     48.06 o 
  -1  13  13     1067.18     1101.70     89.55 o 
   0  13  13      238.03      328.33     53.84 o 
   1  13  13      300.71      379.86     58.59 o 
   2  13  13       79.61      177.28     48.51 o 
   3  13  13       46.46       22.36     46.22 o 
   4  13  13        2.49        0.00     43.80 o 
   5  13  13      648.67      867.39    105.13 o 
   6  13  13        9.61       48.92     53.64 o 
 -13  14  13      288.46      219.94    114.63 o 
 -12  14  13        5.56       48.12     44.50 o 
 -11  14  13      821.81      803.37     89.88 o 
 -10  14  13     1073.67      938.44     92.69 o 
  -9  14  13      189.52      165.50     51.04 o 
  -8  14  13        3.89       22.96     31.91 o 
  -7  14  13      531.39      483.02     67.07 o 
  -6  14  13     1900.33     1838.11    159.46 o 
  -5  14  13     1998.08     2051.64    139.97 o 
  -4  14  13       49.95       37.05     34.15 o 
  -3  14  13      217.90      232.07     50.65 o 
  -2  14  13       59.29       35.62     34.92 o 
  -1  14  13       86.56      116.25     41.38 o 
   0  14  13      312.65      464.42    127.99 o 
   1  14  13       28.09       34.29     47.30 o 
   2  14  13      943.97     1061.33    222.37 o 
   3  14  13      644.40      677.31     92.96 o 
   4  14  13       32.43       87.38     55.34 o 
   5  14  13      307.07      473.89     86.68 o 
   6  14  13       63.92        0.00     87.17 o 
 -12  15  13      195.03      216.67    116.90 o 
 -11  15  13     1229.86     1090.29    102.38 o 
 -10  15  13       23.09       48.26     45.28 o 
  -9  15  13     2034.05     2097.02    139.51 o 
  -8  15  13       45.22       23.15     37.59 o 
  -7  15  13      219.07      274.44     58.14 o 
  -6  15  13      100.63       88.04     41.64 o 
  -5  15  13      306.03      464.73     67.78 o 
  -4  15  13      776.34      806.49     91.35 o 
  -3  15  13     1427.25     1462.18    139.42 o 
  -2  15  13       21.88        0.00     33.77 o 
  -1  15  13      500.13      515.29     66.49 o 
   0  15  13     1390.11     1597.43    231.53 o 
   1  15  13     1247.65     1120.13    189.96 o 
   2  15  13       57.81       37.22     61.45 o 
   3  15  13        8.23        0.00     56.77 o 
   4  15  13        7.74        0.00     48.29 o 
   5  15  13       10.47        0.00     69.71 o 
  -9  16  13      489.75      478.75     91.59 o 
  -8  16  13       32.15        0.00     39.36 o 
  -7  16  13      299.38      286.82     62.82 o 
  -6  16  13       79.36       86.50     48.50 o 
  -5  16  13       43.08       12.62     38.03 o 
  -4  16  13     1022.53     1028.42    100.98 o 
  -3  16  13      125.91      198.60     52.78 o 
  -2  16  13      332.37      337.30     61.69 o 
  -1  16  13        0.09       12.12     44.07 o 
   0  16  13      150.44       78.61     95.49 o 
   1  16  13      407.87      280.16    128.49 o 
   2  16  13       74.62       70.54     84.15 o 
   3  16  13       63.17      120.73     79.77 o 
   4  16  13      271.79      488.26    157.97 o 
  -8  17  13       26.25       11.63     44.07 o 
  -7  17  13      308.43      349.86     71.16 o 
  -6  17  13      763.47      770.16     87.28 o 
  -5  17  13       94.40       87.55     45.78 o 
  -4  17  13       69.01       70.92     43.71 o 
  -3  17  13        1.40        5.16     39.76 o 
  -2  17  13     1146.24     1155.44     96.76 o 
  -1  17  13      368.01      296.40     89.43 o 
   0  17  13      578.55      476.17    152.93 o 
   1  17  13      612.11      630.10    170.31 o 
  -7  18  13      213.58      261.01    129.75 o 
  -6  18  13      444.12      365.77    103.63 o 
  -5  18  13      124.89       79.55     50.64 o 
  -4  18  13      203.17      217.48     58.92 o 
  -3  18  13       32.72       52.54     44.63 o 
  -2  18  13      193.51      246.10     71.76 o 
  -1  18  13       84.14      125.47    114.89 o 
 -16   0  14       19.70        0.00     53.70 o 
 -14   0  14       28.85       55.81     66.01 o 
 -12   0  14        0.15       63.78     46.83 o 
 -10   0  14     1556.09     1499.40    150.51 o 
  -8   0  14     1316.82     1288.80    153.60 o 
  -6   0  14     5670.18     5752.53    587.66 o 
  -4   0  14      393.88      407.87    108.14 o 
  -2   0  14     1412.41     1507.27    141.35 o 
   0   0  14      278.51      262.53     63.65 o 
   2   0  14       69.23       84.22     34.90 o 
   4   0  14     1392.31     1017.92    295.35 o 
   6   0  14      201.53      190.62     64.68 o 
   8   0  14      685.43      665.43    110.99 o 
  10   0  14      121.31      133.97     59.26 o 
 -17   1  14      257.94      297.51     64.05 o 
 -16   1  14        0.45        0.00     38.27 o 
 -15   1  14       65.82       98.82     44.82 o 
 -14   1  14     1409.86     1379.87    100.18 o 
 -13   1  14      840.85      798.81     77.01 o 
 -12   1  14      556.27      519.83     64.02 o 
 -11   1  14       64.03       36.97     28.41 o 
 -10   1  14     3488.17     3430.64    241.87 o 
  -9   1  14     4078.18     3823.05    331.42 o 
  -8   1  14      432.68      423.35     48.46 o 
  -7   1  14       13.55        4.86     19.95 o 
  -6   1  14     2007.23     2074.70    137.80 o 
  -5   1  14      109.44      124.66     27.93 o 
  -4   1  14    11201.65     9885.60    831.60 o 
  -3   1  14       15.31        4.47     18.33 o 
  -2   1  14     3352.50     3313.11    205.87 o 
  -1   1  14        0.08        8.88     22.34 o 
   0   1  14     1102.50     1000.77     71.79 o 
   1   1  14      594.34      676.65     53.26 o 
   2   1  14     1532.64     1465.39     71.65 o 
   3   1  14      176.09      146.51     31.49 o 
   4   1  14     3371.33     3301.26    147.71 o 
   5   1  14      732.82      785.87     59.91 o 
   6   1  14      356.22      363.03     47.74 o 
   7   1  14      871.17      938.13     68.65 o 
   8   1  14      558.13      628.43     62.17 o 
   9   1  14        0.28       11.15     31.26 o 
  10   1  14        2.35        9.66     34.75 o 
 -17   2  14        0.65       30.76     41.93 o 
 -16   2  14      578.03      636.48     81.25 o 
 -15   2  14      489.85      486.74     70.38 o 
 -14   2  14       35.65       24.46     34.92 o 
 -13   2  14      936.41      920.61     99.46 o 
 -12   2  14      836.69      763.35     72.51 o 
 -11   2  14      225.85      197.03     41.90 o 
 -10   2  14     2338.50     2476.69    170.20 o 
  -9   2  14      360.53      406.87     42.70 o 
  -8   2  14     4247.24     4289.22    291.55 o 
  -7   2  14      323.84      319.28     37.89 o 
  -6   2  14       31.76       44.53     22.03 o 
  -5   2  14     1389.52     1495.34    118.44 o 
  -4   2  14     1520.98     1542.67    121.89 o 
  -3   2  14     9298.19     9646.35    581.94 o 
  -2   2  14     1396.24     1323.99     57.43 o 
  -1   2  14     2768.80     2513.41    264.15 o 
   0   2  14       29.41       38.76     26.13 o 
   1   2  14     1974.09     1840.14     97.40 o 
   2   2  14     1561.19     1688.43    124.27 o 
   3   2  14      260.06      129.29     44.64 o 
   4   2  14      841.32      908.81     60.97 o 
   5   2  14      564.65      517.72     51.70 o 
   6   2  14       68.97      120.03     33.54 o 
   7   2  14      501.75      535.38     57.59 o 
   8   2  14       16.25       97.56     35.52 o 
   9   2  14      145.01      178.00     42.85 o 
  10   2  14      188.58      211.96     52.18 o 
 -17   3  14      597.62      521.13     97.59 o 
 -16   3  14        3.32       12.67     40.44 o 
 -15   3  14      842.19      939.71     88.86 o 
 -14   3  14      226.02      185.92     55.98 o 
 -13   3  14      136.89      121.30     40.60 o 
 -12   3  14     1851.12     1647.50    145.54 o 
 -11   3  14       67.63       50.28     29.55 o 
 -10   3  14      161.27      128.63     36.45 o 
  -9   3  14     2067.91     2135.08    189.62 o 
  -8   3  14      815.67      927.85     67.08 o 
  -7   3  14       29.00       12.65     20.60 o 
  -6   3  14     3540.59     3548.95    240.29 o 
  -5   3  14      109.98      151.61     29.94 o 
  -4   3  14     1262.65     1452.45     70.38 o 
  -3   3  14      116.38      128.67     28.09 o 
  -2   3  14       19.38       17.74     20.88 o 
  -1   3  14      707.68      692.91     62.34 o 
   0   3  14        5.32        9.85     21.61 o 
   1   3  14     1038.00     1148.65     88.65 o 
   2   3  14      915.73      946.09     64.73 o 
   3   3  14     1159.28     1151.81     76.35 o 
   4   3  14      274.22      279.86     41.60 o 
   5   3  14       50.75       92.90     30.24 o 
   6   3  14      198.69      262.32     43.18 o 
   7   3  14      226.79      290.49     45.68 o 
   8   3  14      660.08      679.71     63.91 o 
   9   3  14      380.30      427.36     58.38 o 
  10   3  14       28.87       44.04     58.07 o 
 -17   4  14        9.53        0.00    117.15 o 
 -16   4  14        1.63        0.00     44.17 o 
 -15   4  14        0.27       41.71     38.81 o 
 -14   4  14      239.74      203.18     46.62 o 
 -13   4  14     3869.16     3921.99    288.54 o 
 -12   4  14      567.31      568.50     69.90 o 
 -11   4  14     1874.68     1891.64    198.70 o 
 -10   4  14      271.50      255.82     43.93 o 
  -9   4  14      318.84      340.00     47.07 o 
  -8   4  14     1072.55     1082.35     66.87 o 
  -7   4  14       36.14       42.71     23.40 o 
  -6   4  14       55.19       71.00     25.42 o 
  -5   4  14     9126.41     9362.12    385.17 o 
  -4   4  14       52.26       50.69     21.83 o 
  -3   4  14     1219.66     1178.96     63.13 o 
  -2   4  14      107.01       87.14     25.41 o 
  -1   4  14     2557.15     2461.68    220.41 o 
   0   4  14        4.27        8.49     21.75 o 
   1   4  14      907.76      876.28     61.88 o 
   2   4  14        5.84       20.92     21.76 o 
   3   4  14      123.77      104.73     34.01 o 
   4   4  14      163.73      208.57     37.27 o 
   5   4  14     1019.16     1087.36     67.88 o 
   6   4  14      432.88      481.59     52.20 o 
   7   4  14       91.93      106.93     33.86 o 
   8   4  14       17.44       38.39     30.26 o 
   9   4  14        5.19       23.54     37.12 o 
 -17   5  14      680.34      806.46    189.46 o 
 -16   5  14      809.81      852.43    131.44 o 
 -15   5  14      613.29      583.67     90.14 o 
 -14   5  14      103.70       95.25     46.68 o 
 -13   5  14      469.41      464.42     57.51 o 
 -12   5  14     2080.02     1788.56    144.43 o 
 -11   5  14      985.44      913.59     69.83 o 
 -10   5  14       72.53       58.70     31.46 o 
  -9   5  14     5840.76     5471.47    356.67 o 
  -8   5  14      403.13      460.05     50.42 o 
  -7   5  14     3487.07     3460.88    242.04 o 
  -6   5  14      447.53      489.32     43.42 o 
  -5   5  14      558.18      564.36     45.54 o 
  -4   5  14      162.96      177.55     30.37 o 
  -3   5  14       45.64       54.54     23.55 o 
  -2   5  14       17.64        0.00     21.46 o 
  -1   5  14      972.63      916.60     59.02 o 
   0   5  14      118.45      131.28     32.54 o 
   1   5  14      767.89      679.73     57.72 o 
   2   5  14     1650.99     1525.26     94.38 o 
   3   5  14      853.12      776.95     64.24 o 
   4   5  14        4.82       38.36     30.00 o 
   5   5  14       19.55        0.00     25.02 o 
   6   5  14      814.29      833.15     64.24 o 
   7   5  14       40.96       35.76     29.97 o 
   8   5  14        3.05        3.10     34.94 o 
   9   5  14       98.80      125.03     53.91 o 
 -16   6  14     1223.79     1255.85    171.52 o 
 -15   6  14        1.95       12.71     42.19 o 
 -14   6  14      927.37      942.54     90.79 o 
 -13   6  14       49.46       85.90     40.74 o 
 -12   6  14       10.37       16.29     30.34 o 
 -11   6  14     1951.42     1805.54    124.45 o 
 -10   6  14     2797.93     2618.23    229.99 o 
  -9   6  14      209.74      210.89     40.37 o 
  -8   6  14     5078.30     5159.85    328.70 o 
  -7   6  14       37.55       57.00     27.51 o 
  -6   6  14     3876.49     3874.68    230.12 o 
  -5   6  14        3.10       20.02     21.47 o 
  -4   6  14      286.58      317.08     37.49 o 
  -3   6  14     1710.54     1526.30    110.50 o 
  -2   6  14     6635.51     6397.57    337.17 o 
  -1   6  14        1.35        2.03     22.17 o 
   0   6  14     1122.01     1282.96     94.94 o 
   1   6  14       62.47       64.71     24.02 o 
   2   6  14     3583.44     3371.30    162.59 o 
   3   6  14     1449.35     1425.83    107.27 o 
   4   6  14       34.96       49.53     29.89 o 
   5   6  14      315.15      404.10     52.73 o 
   6   6  14       91.21      106.09     38.41 o 
   7   6  14       85.29       88.17     40.93 o 
   8   6  14      160.85      154.43     51.90 o 
   9   6  14       62.81       35.86     68.63 o 
 -16   7  14        3.44        0.95     48.26 o 
 -15   7  14      744.89      867.97     92.63 o 
 -14   7  14      644.71      766.45     84.61 o 
 -13   7  14       53.41       76.99     40.84 o 
 -12   7  14      856.19      847.34    128.73 o 
 -11   7  14      408.58      481.62     63.86 o 
 -10   7  14     1585.72     1130.22    288.12 o 
  -9   7  14     1104.95     1002.31    104.92 o 
  -8   7  14      112.94       47.67     30.19 o 
  -7   7  14       93.58      108.94     32.87 o 
  -6   7  14       14.00        3.97     24.70 o 
  -5   7  14       67.21       57.69     25.27 o 
  -4   7  14     1247.89     1408.82     75.23 o 
  -3   7  14     1304.40     1370.33    100.82 o 
  -2   7  14      828.44      820.60     58.83 o 
  -1   7  14      825.04      856.84     80.80 o 
   0   7  14       95.98       58.38     45.32 o 
   1   7  14      295.95      349.00     46.45 o 
   2   7  14        9.59       52.95     29.84 o 
   3   7  14        9.47       28.85     30.85 o 
   4   7  14      703.69      759.42     83.20 o 
   5   7  14      500.46      479.85     66.53 o 
   6   7  14        1.58       35.47     39.44 o 
   7   7  14       30.52       14.80     36.46 o 
   8   7  14      231.27      214.56     60.75 o 
   9   7  14       45.40        0.00     66.35 o 
 -16   8  14      353.01      528.57    176.36 o 
 -15   8  14      118.79      177.45     57.01 o 
 -14   8  14      560.66      823.82    102.95 o 
 -13   8  14        5.82       77.44     40.53 o 
 -12   8  14      223.73      308.42     57.86 o 
 -11   8  14       29.20       55.75     37.53 o 
 -10   8  14      867.56      793.14     76.94 o 
  -9   8  14       77.48      127.92     36.14 o 
  -8   8  14        8.23        1.93     22.60 o 
  -7   8  14      171.44       93.69     29.38 o 
  -6   8  14     4486.64     4437.13    285.56 o 
  -5   8  14       46.03       57.06     27.71 o 
  -4   8  14      175.02      132.56     29.70 o 
  -3   8  14      260.20      224.60     31.42 o 
  -2   8  14       37.67        0.00     18.71 o 
  -1   8  14       75.48       78.98     27.60 o 
   0   8  14     6067.39     5604.51    318.92 o 
   1   8  14      339.49      289.68     45.11 o 
   2   8  14     1424.73     1442.44     96.71 o 
   3   8  14       77.96       83.40     37.48 o 
   4   8  14      833.64      865.39     81.30 o 
   5   8  14       30.48       85.03     39.72 o 
   6   8  14      128.61      169.78     50.72 o 
   7   8  14       40.57       25.25     50.53 o 
   8   8  14      548.16      656.21     88.52 o 
 -15   9  14       11.50        9.99     42.55 o 
 -14   9  14      549.63      523.29     77.24 o 
 -13   9  14      869.53      820.66     86.34 o 
 -12   9  14      216.77      263.48     56.82 o 
 -11   9  14     1601.52     1502.87    100.33 o 
 -10   9  14      172.76      160.44     43.94 o 
  -9   9  14      116.58      123.57     47.78 o 
  -8   9  14        9.56        0.00     29.46 o 
  -7   9  14     4886.91     4661.24    313.05 o 
  -6   9  14      316.21      213.56     95.31 o 
  -5   9  14      525.77      439.55     49.86 o 
  -4   9  14     1259.07     1314.87     94.63 o 
  -3   9  14      465.50      488.01     41.51 o 
  -2   9  14      338.86      299.99     39.80 o 
  -1   9  14      309.14      304.82     44.63 o 
   0   9  14      762.94      687.93     59.37 o 
   1   9  14     2577.32     2358.17    155.65 o 
   2   9  14      764.33      725.07     72.21 o 
   3   9  14       18.98       25.47     35.35 o 
   4   9  14      400.38      413.36     67.13 o 
   5   9  14      209.24      265.50     57.67 o 
   6   9  14      186.61      126.86     60.55 o 
   7   9  14      563.44      744.53    105.18 o 
   8   9  14      597.68      827.88    197.27 o 
 -15  10  14      296.94      403.11    160.23 o 
 -14  10  14       45.52       74.33     46.77 o 
 -13  10  14      301.20      302.50     63.29 o 
 -12  10  14      253.66      276.98     59.38 o 
 -11  10  14        1.34       32.65     35.64 o 
 -10  10  14      130.96      185.85     48.71 o 
  -9  10  14      528.08      492.61     65.07 o 
  -8  10  14      403.30      416.51     60.26 o 
  -7  10  14      645.67      601.65     68.52 o 
  -6  10  14       92.91       93.59     38.93 o 
  -5  10  14       16.97        8.94     24.32 o 
  -4  10  14      989.49      991.46     61.57 o 
  -3  10  14     1052.69      856.29    146.76 o 
  -2  10  14      127.54      136.30     25.59 o 
  -1  10  14      106.30       91.24     31.91 o 
   0  10  14        1.41       19.45     31.27 o 
   1  10  14      435.34      398.50     57.57 o 
   2  10  14      185.19      164.91     44.63 o 
   3  10  14      362.54      417.53     60.73 o 
   4  10  14       91.05       80.33     42.44 o 
   5  10  14      482.85      504.48     84.46 o 
   6  10  14       20.86       87.90     57.67 o 
   7  10  14     1173.33     1248.71    244.26 o 
 -14  11  14        0.99       55.41     47.24 o 
 -13  11  14      116.72      117.57     46.20 o 
 -12  11  14      306.04      388.28     66.97 o 
 -11  11  14      107.60      130.36     45.05 o 
 -10  11  14      692.57      782.10     80.28 o 
  -9  11  14     1595.86     1639.37    124.91 o 
  -8  11  14       27.08        1.26     33.30 o 
  -7  11  14     1233.46     1136.12     86.45 o 
  -6  11  14      188.58      235.68     51.73 o 
  -5  11  14     2248.01     2381.99    111.72 o 
  -4  11  14      199.96      128.25     51.90 o 
  -3  11  14      269.70      268.88     38.47 o 
  -2  11  14        5.73       21.07     24.21 o 
  -1  11  14      721.61      860.62     86.47 o 
   0  11  14        3.00        0.00     29.95 o 
   1  11  14      386.96      438.40     61.07 o 
   2  11  14       21.84        8.35     33.23 o 
   3  11  14      504.19      653.67     72.63 o 
   4  11  14      121.68      166.61     47.78 o 
   5  11  14      174.37       84.04     68.44 o 
   6  11  14       53.18       75.57     72.98 o 
   7  11  14       69.18       66.01    119.17 o 
 -13  12  14     1238.06     1220.30    108.17 o 
 -12  12  14        8.83        0.00     40.48 o 
 -11  12  14      480.15      638.43     79.83 o 
 -10  12  14       35.28       69.81     43.40 o 
  -9  12  14      217.34      203.00     51.43 o 
  -8  12  14       75.15      119.34     42.94 o 
  -7  12  14       32.48       41.69     35.31 o 
  -6  12  14      155.55      183.86     47.24 o 
  -5  12  14     3283.70     3060.14    199.76 o 
  -4  12  14      402.75      469.13     61.11 o 
  -3  12  14       55.46       14.61     31.21 o 
  -2  12  14       70.24       96.26     33.50 o 
  -1  12  14     1399.35     1362.27     89.21 o 
   0  12  14        3.42        0.00     33.25 o 
   1  12  14       37.30       74.15     40.60 o 
   2  12  14      114.81      148.72     47.39 o 
   3  12  14       27.73       28.72     37.58 o 
   4  12  14        4.49        0.00     40.87 o 
   5  12  14      450.46      544.88     89.66 o 
   6  12  14       93.48      139.77     64.12 o 
 -13  13  14      104.14      218.68    110.35 o 
 -12  13  14     1464.42     1592.15    119.28 o 
 -11  13  14        4.50       28.53     42.12 o 
 -10  13  14      167.87      223.35     57.04 o 
  -9  13  14     1480.40     1432.98    103.68 o 
  -8  13  14      214.89      261.18     54.90 o 
  -7  13  14     1383.34     1430.59     95.76 o 
  -6  13  14     2663.25     2600.28    118.46 o 
  -5  13  14      508.61      596.62     68.75 o 
  -4  13  14      786.74      819.33     76.36 o 
  -3  13  14       86.03       67.47     37.72 o 
  -2  13  14     1398.72     1320.33     88.41 o 
  -1  13  14      985.57     1025.23    117.69 o 
   0  13  14      714.75      727.59     75.59 o 
   1  13  14      752.02      808.66     87.00 o 
   2  13  14      251.16      273.79     55.96 o 
   3  13  14      223.91      249.41     64.39 o 
   4  13  14        3.72        4.92     46.26 o 
   5  13  14        4.48        3.33     52.66 o 
 -12  14  14        1.02        0.00     80.62 o 
 -11  14  14        1.38        0.75     42.13 o 
 -10  14  14      311.16      301.35     62.53 o 
  -9  14  14        4.76       46.08     42.33 o 
  -8  14  14      394.54      425.33     66.74 o 
  -7  14  14      100.61      121.77     56.45 o 
  -6  14  14      171.40      143.65     46.17 o 
  -5  14  14      181.01      218.74     53.46 o 
  -4  14  14       32.78       40.15     36.23 o 
  -3  14  14      450.73      453.19     63.08 o 
  -2  14  14      893.58      936.16     80.88 o 
  -1  14  14     1001.42      980.01    122.38 o 
   0  14  14      149.86      187.10     67.82 o 
   1  14  14      402.81      500.14     82.49 o 
   2  14  14      419.27      516.62     83.99 o 
   3  14  14       15.06        0.00     45.88 o 
   4  14  14       16.21       26.28     54.73 o 
   5  14  14       64.70       73.06    109.85 o 
 -11  15  14       37.29      155.20    102.54 o 
 -10  15  14      817.53      835.77    114.04 o 
  -9  15  14       10.92       83.27     54.80 o 
  -8  15  14       60.37       21.80     56.26 o 
  -7  15  14      296.72      281.65     69.69 o 
  -6  15  14      599.40      541.73     72.37 o 
  -5  15  14       60.03       39.27     41.21 o 
  -4  15  14      953.77      987.96     87.69 o 
  -3  15  14        0.24        3.56     36.49 o 
  -2  15  14      266.49      382.21     74.33 o 
  -1  15  14      102.40      111.04     69.83 o 
   0  15  14        4.86        0.00     52.00 o 
   1  15  14      718.74      730.63    159.23 o 
   2  15  14      146.95       44.03    132.52 o 
   3  15  14       10.21       29.20     69.29 o 
   4  15  14      728.46      991.80    219.31 o 
  -8  16  14      592.45      693.61    101.34 o 
  -7  16  14      497.64      548.90     92.85 o 
  -6  16  14     1341.91     1105.71     97.39 o 
  -5  16  14      841.99      797.73     85.17 o 
  -4  16  14       21.46      109.28     48.81 o 
  -3  16  14      612.18      599.73     76.48 o 
  -2  16  14       89.15       59.33     43.35 o 
  -1  16  14        4.74        0.00     54.11 o 
   0  16  14     1017.10      854.08    176.86 o 
   1  16  14      153.05      101.78    105.06 o 
   2  16  14      185.83      295.27    135.04 o 
  -7  17  14      735.44      848.82    109.29 o 
  -6  17  14      339.82      338.12     68.96 o 
  -5  17  14       17.31        0.00     39.62 o 
  -4  17  14        0.16        5.89     39.61 o 
  -3  17  14       49.77       46.98     45.96 o 
  -2  17  14       40.07       65.60     55.48 o 
  -1  17  14       61.87       66.76     85.91 o 
   0  17  14       17.86       73.82    103.04 o 
  -4  18  14      342.37      243.63     64.33 o 
  -3  18  14     1090.56     1001.66     98.15 o 
 -17   0  15       77.78       80.69     68.21 o 
 -15   0  15     2122.69     2073.48    311.27 o 
 -13   0  15      397.74      493.51     93.85 o 
 -11   0  15     4970.63     5029.84    541.55 o 
  -9   0  15        0.41       29.75     34.02 o 
  -7   0  15      397.20      490.48     85.50 o 
  -5   0  15     1760.48     1887.92    137.15 o 
  -3   0  15     3436.54     3743.38    309.97 o 
  -1   0  15     4809.05     4587.40    609.57 o 
   1   0  15     2515.10     2426.24    258.74 o 
   3   0  15      715.50      699.86    172.58 o 
   5   0  15       65.60       65.03     41.80 o 
   7   0  15      842.06      811.33     95.87 o 
   9   0  15       89.51      139.38     57.77 o 
 -17   1  15      185.22      150.03     79.31 o 
 -16   1  15      462.61      503.03     75.00 o 
 -15   1  15      544.62      596.17     77.53 o 
 -14   1  15      315.83      244.98     55.38 o 
 -13   1  15      737.47      781.76     79.01 o 
 -12   1  15      459.30      403.03     59.90 o 
 -11   1  15      396.84      420.31     52.19 o 
 -10   1  15      973.87      877.93     58.67 o 
  -9   1  15      240.73      231.03     36.96 o 
  -8   1  15      862.67      972.75     76.19 o 
  -7   1  15      757.81      792.80     59.05 o 
  -6   1  15      789.41      798.75     82.65 o 
  -5   1  15      853.01      956.16     88.63 o 
  -4   1  15     1796.91     1601.19    128.69 o 
  -3   1  15     1843.05     1834.13     90.98 o 
  -2   1  15        6.54        1.48     25.21 o 
  -1   1  15      140.82      139.33     37.81 o 
   0   1  15     1127.49     1058.71    123.02 o 
   1   1  15       79.34       80.15     34.27 o 
   2   1  15        0.64       45.03     30.91 o 
   3   1  15      903.67      901.88    104.73 o 
   4   1  15      115.84       91.74     32.12 o 
   5   1  15      495.16      504.85     59.05 o 
   6   1  15       45.93       55.98     31.82 o 
   7   1  15       36.83      119.72     37.21 o 
   8   1  15      350.14      393.13     59.67 o 
   9   1  15      436.62      527.70     70.77 o 
 -17   2  15      150.82      200.30     57.77 o 
 -16   2  15       17.65        2.18     39.02 o 
 -15   2  15      131.04       96.86     44.93 o 
 -14   2  15      907.12      930.55    105.38 o 
 -13   2  15     1320.66     1337.33    105.93 o 
 -12   2  15      100.45       67.89     38.77 o 
 -11   2  15      658.11      646.82     79.75 o 
 -10   2  15      101.02      111.36     35.16 o 
  -9   2  15     3050.08     3300.56    205.79 o 
  -8   2  15      849.23      983.50     77.74 o 
  -7   2  15        1.31       13.93     22.19 o 
  -6   2  15      487.79      580.42     47.82 o 
  -5   2  15     2120.16     2113.93    126.77 o 
  -4   2  15      294.46      209.26     59.07 o 
  -3   2  15      428.48      391.22     40.45 o 
  -2   2  15      442.58      469.01     61.35 o 
  -1   2  15      442.77      337.30     51.99 o 
   0   2  15       28.81       19.25     28.81 o 
   1   2  15      454.77      428.25     56.71 o 
   2   2  15       38.55       30.96     32.33 o 
   3   2  15        1.66        9.53     24.74 o 
   4   2  15     1431.26     1472.72     82.81 o 
   5   2  15      431.18      396.77     49.26 o 
   6   2  15      119.53      112.93     34.32 o 
   7   2  15        1.35       28.47     30.94 o 
   8   2  15       89.43      106.99     39.54 o 
   9   2  15       50.03      145.88     43.24 o 
 -16   3  15      164.14      138.64     53.24 o 
 -15   3  15       29.76        0.00     37.38 o 
 -14   3  15     1101.81      956.79    101.74 o 
 -13   3  15       21.59       23.55     31.25 o 
 -12   3  15     1463.85     1382.82     96.75 o 
 -11   3  15       14.13        0.00     26.67 o 
 -10   3  15     2506.96     2454.40    239.14 o 
  -9   3  15     1095.15     1080.47     93.66 o 
  -8   3  15     1175.31     1230.10     64.31 o 
  -7   3  15     1242.22     1269.55     63.74 o 
  -6   3  15      956.26     1080.33     91.43 o 
  -5   3  15     3374.49     3354.19    269.80 o 
  -4   3  15     2261.15     2166.95    158.85 o 
  -3   3  15       78.38      128.97     28.86 o 
  -2   3  15     2898.45     2634.10    204.26 o 
  -1   3  15        3.58        8.80     25.08 o 
   0   3  15      206.26      194.63     45.21 o 
   1   3  15     3138.17     2916.02    270.84 o 
   2   3  15        0.20       14.30     25.68 o 
   3   3  15      374.62      244.57     78.60 o 
   4   3  15      517.99      587.30     60.19 o 
   5   3  15      412.26      382.46     56.46 o 
   6   3  15      774.01      842.84     66.37 o 
   7   3  15       11.60       26.88     31.77 o 
   8   3  15      189.58      183.25     44.08 o 
   9   3  15       66.44      114.29     51.66 o 
 -16   4  15     1357.48     1418.45    135.92 o 
 -15   4  15      118.02      110.97     54.21 o 
 -14   4  15      178.29      136.98     47.28 o 
 -13   4  15      199.90      245.26     48.24 o 
 -12   4  15     2243.49     2107.53    123.24 o 
 -11   4  15      289.99      241.23     46.09 o 
 -10   4  15     2392.45     2341.65    140.87 o 
  -9   4  15      265.71      319.60     47.07 o 
  -8   4  15     1867.14     1766.58    116.42 o 
  -7   4  15      168.65      161.93     33.64 o 
  -6   4  15     4225.86     4369.26    302.56 o 
  -5   4  15        6.08       15.10     21.37 o 
  -4   4  15     1111.70     1126.20     86.09 o 
  -3   4  15     1455.44     1379.67     63.42 o 
  -2   4  15      222.09      235.89     45.74 o 
  -1   4  15     2962.56     2766.83    165.93 o 
   0   4  15     1456.50     1403.92    154.08 o 
   1   4  15      554.97      544.33     67.02 o 
   2   4  15     6637.24     6680.82    297.18 o 
   3   4  15       10.43       10.28     26.32 o 
   4   4  15      101.95       85.48     34.12 o 
   5   4  15       87.73      136.36     37.50 o 
   6   4  15      751.53      821.71     76.86 o 
   7   4  15      253.22      259.61     47.01 o 
   8   4  15      283.66      299.91     50.52 o 
   9   4  15       50.72       14.56     55.40 o 
 -16   5  15      551.10      628.24    126.58 o 
 -15   5  15      974.24      960.98    110.12 o 
 -14   5  15      111.20      120.00     48.22 o 
 -13   5  15      923.72      940.33     76.04 o 
 -12   5  15     2701.82     2388.39    117.23 o 
 -11   5  15       24.99       24.82     29.44 o 
 -10   5  15     1515.81     1552.64    119.20 o 
  -9   5  15     1475.49     1561.67    110.94 o 
  -8   5  15     2266.44     2349.26    190.22 o 
  -7   5  15      206.33      277.98     38.79 o 
  -6   5  15        2.19       25.89     23.33 o 
  -5   5  15     1761.21     1856.39    107.73 o 
  -4   5  15     1289.97     1403.67     68.84 o 
  -3   5  15     4282.89     4337.41    264.27 o 
  -2   5  15     2173.97     2095.27    174.84 o 
  -1   5  15       20.24       79.61     35.04 o 
   0   5  15      315.72      290.16     49.73 o 
   1   5  15     1352.51     1304.19     73.69 o 
   2   5  15       36.54       62.59     28.84 o 
   3   5  15      101.76       94.55     33.58 o 
   4   5  15      225.24      238.69     46.73 o 
   5   5  15       26.17       32.91     30.72 o 
   6   5  15        4.80        2.52     32.19 o 
   7   5  15       12.50       24.92     41.39 o 
   8   5  15        1.26       43.67     43.87 o 
 -16   6  15       16.03       72.32     68.79 o 
 -15   6  15      540.83      602.03     81.45 o 
 -14   6  15      709.03      779.17     85.51 o 
 -13   6  15      498.77      645.27     76.53 o 
 -12   6  15       40.47       81.01     33.77 o 
 -11   6  15      467.63      420.87     53.90 o 
 -10   6  15      486.05      484.45     56.17 o 
  -9   6  15     2114.98     2151.20    152.66 o 
  -8   6  15     1640.03     1548.88    121.64 o 
  -7   6  15      445.32      465.00     52.08 o 
  -6   6  15        9.46       15.84     23.08 o 
  -5   6  15       11.74       19.16     23.08 o 
  -4   6  15     1155.78     1297.16     76.63 o 
  -3   6  15     1064.71     1084.93     74.60 o 
  -2   6  15     1589.41     1699.25    104.69 o 
  -1   6  15     4692.91     4693.03    321.32 o 
   0   6  15      318.99      331.76     44.94 o 
   1   6  15        9.79       45.99     28.65 o 
   2   6  15      175.34      229.92     43.44 o 
   3   6  15       14.72       14.47     29.22 o 
   4   6  15      921.72      852.15     70.73 o 
   5   6  15      951.13      912.34     75.23 o 
   6   6  15        0.67        0.00     36.26 o 
   7   6  15       41.66       76.10     43.71 o 
   8   6  15        0.30        0.00     85.41 o 
 -15   7  15     1348.48     1355.28    108.01 o 
 -14   7  15      133.54      145.35     50.98 o 
 -13   7  15      139.89      122.48     45.59 o 
 -12   7  15       25.96       44.34     37.78 o 
 -11   7  15      653.30      651.75     73.64 o 
 -10   7  15        7.45        0.00     27.35 o 
  -9   7  15     1847.07     1725.82    130.88 o 
  -8   7  15     1114.66     1257.04     75.61 o 
  -7   7  15     6779.29     6217.16    435.66 o 
  -6   7  15      158.97      127.79     33.93 o 
  -5   7  15     1227.05     1201.00     78.74 o 
  -4   7  15     1675.19     1834.38     91.60 o 
  -3   7  15       16.98        0.00     20.20 o 
  -2   7  15      183.59      210.95     45.66 o 
  -1   7  15      764.58      860.09     72.64 o 
   0   7  15      641.69      661.91     58.58 o 
   1   7  15     1438.74     1107.14    276.37 o 
   2   7  15        3.39        0.00     27.62 o 
   3   7  15     1479.35     1476.39     89.47 o 
   4   7  15       31.95       64.20     40.07 o 
   5   7  15      144.43      171.15     50.03 o 
   6   7  15        1.28       25.68     41.72 o 
   7   7  15        2.78       75.65     49.63 o 
   8   7  15       16.85        6.80     98.51 o 
 -15   8  15      202.58      296.58     66.05 o 
 -14   8  15      309.00      310.11     66.20 o 
 -13   8  15       33.12      118.06     43.92 o 
 -12   8  15       84.25      146.01     49.29 o 
 -11   8  15     1733.11     1829.43    103.86 o 
 -10   8  15      521.10      559.57     67.92 o 
  -9   8  15       17.58       42.37     28.62 o 
  -8   8  15     2801.62     2585.73    184.01 o 
  -7   8  15      752.80      748.22     63.73 o 
  -6   8  15      668.06      765.87     62.69 o 
  -5   8  15        0.75        0.00     23.86 o 
  -4   8  15       60.49       57.42     25.19 o 
  -3   8  15     1451.70     1124.43    199.37 o 
  -2   8  15      556.91      601.60     63.24 o 
  -1   8  15      197.70      279.17     43.53 o 
   0   8  15     1328.97      969.33    285.77 o 
   1   8  15     2673.50     2650.11    131.86 o 
   2   8  15      514.52      572.40     59.62 o 
   3   8  15      513.53      512.39     68.48 o 
   4   8  15       86.71       64.63     41.16 o 
   5   8  15       12.75        0.00     37.99 o 
   6   8  15        4.54        2.86     43.02 o 
   7   8  15     1274.27     1299.06    129.88 o 
 -15   9  15      155.51      262.02    134.79 o 
 -14   9  15       63.24       78.70     44.17 o 
 -13   9  15      113.78      129.49     49.22 o 
 -12   9  15       14.28        0.00     36.88 o 
 -11   9  15       27.15        0.00     35.67 o 
 -10   9  15     1221.44     1371.28     98.34 o 
  -9   9  15        0.08        0.00     31.87 o 
  -8   9  15       19.76       30.89     33.89 o 
  -7   9  15      238.28      176.02     57.17 o 
  -6   9  15     2570.75     2510.82    138.11 o 
  -5   9  15      216.76      265.62     44.17 o 
  -4   9  15      715.13      703.12     59.57 o 
  -3   9  15      159.40      157.93     34.12 o 
  -2   9  15       84.78       51.87     31.89 o 
  -1   9  15       73.11       73.14     26.64 o 
   0   9  15      934.91     1103.43     73.00 o 
   1   9  15       20.18       16.80     32.26 o 
   2   9  15       62.48       82.99     37.07 o 
   3   9  15      189.20      137.06     45.10 o 
   4   9  15        0.05       32.95     38.96 o 
   5   9  15       98.21      152.04     49.37 o 
   6   9  15       97.17      137.77     61.45 o 
   7   9  15       52.96      138.82    115.64 o 
 -14  10  15      701.17      841.42     93.23 o 
 -13  10  15      305.63      364.13     68.65 o 
 -12  10  15        6.42        0.00     37.77 o 
 -11  10  15       89.35       73.34     41.79 o 
 -10  10  15       94.86       91.28     40.95 o 
  -9  10  15      369.90      422.68     63.55 o 
  -8  10  15      699.78      775.82     77.33 o 
  -7  10  15      237.29      282.21     54.15 o 
  -6  10  15      423.90      278.75     80.49 o 
  -5  10  15       51.18       98.08     33.18 o 
  -4  10  15        4.84        1.32     25.76 o 
  -3  10  15      531.62      451.53     51.04 o 
  -2  10  15       73.27       45.91     24.37 o 
  -1  10  15     1140.02     1117.04     93.45 o 
   0  10  15      601.72      626.14     68.62 o 
   1  10  15       66.75       87.46     39.00 o 
   2  10  15       97.87       27.78     35.03 o 
   3  10  15      112.33      123.00     43.96 o 
   4  10  15      230.48      206.91     54.36 o 
   5  10  15      370.56      404.91     80.63 o 
   6  10  15       35.21       74.87     60.30 o 
 -14  11  15      140.95      274.87    144.11 o 
 -13  11  15      221.58      258.64     61.76 o 
 -12  11  15      200.48      197.40     57.59 o 
 -11  11  15       83.03      108.78     44.87 o 
 -10  11  15      134.70      147.43     46.43 o 
  -9  11  15      504.47      484.12     67.26 o 
  -8  11  15      942.18      820.93     80.58 o 
  -7  11  15      129.03      105.82     42.05 o 
  -6  11  15      395.22      521.04     67.10 o 
  -5  11  15      324.25      373.74     56.93 o 
  -4  11  15      310.00      354.24     48.89 o 
  -3  11  15      486.11      491.11     54.61 o 
  -2  11  15     2849.12     2976.01    197.60 o 
  -1  11  15      216.37      201.00     49.90 o 
   0  11  15      924.31      935.02     79.95 o 
   1  11  15        1.16       33.27     36.51 o 
   2  11  15      583.13      735.59     77.18 o 
   3  11  15      110.75      104.22     44.51 o 
   4  11  15       79.43       91.04     45.62 o 
   5  11  15        0.82        5.21     52.30 o 
   6  11  15      875.08      734.16    174.85 o 
 -13  12  15      189.25      181.92     78.51 o 
 -12  12  15     1203.22     1258.81    106.61 o 
 -11  12  15      160.65      212.64     60.13 o 
 -10  12  15      879.63      822.83     85.23 o 
  -9  12  15       37.76       38.01     38.15 o 
  -8  12  15      383.81      377.47     62.44 o 
  -7  12  15      233.01      212.15     53.28 o 
  -6  12  15     1064.85     1033.44     85.58 o 
  -5  12  15      152.42      150.29     46.96 o 
  -4  12  15      337.22      361.61     68.49 o 
  -3  12  15        1.33        1.56     30.23 o 
  -2  12  15      222.01      211.26     55.97 o 
  -1  12  15       17.16       40.42     35.69 o 
   0  12  15       36.62       57.62     36.90 o 
   1  12  15        0.65       11.81     36.18 o 
   2  12  15      595.15      619.57     75.64 o 
   3  12  15       12.79       42.04     42.42 o 
   4  12  15      122.03      128.60     61.78 o 
   5  12  15      133.23      158.05     65.44 o 
 -12  13  15      329.15      303.59    130.25 o 
 -11  13  15       43.93       71.91     49.13 o 
 -10  13  15      156.98      134.13     49.72 o 
  -9  13  15        5.40        6.52     38.75 o 
  -8  13  15     1391.52     1257.22     98.14 o 
  -7  13  15       83.50      103.41     43.71 o 
  -6  13  15       33.10       31.04     42.76 o 
  -5  13  15     1346.59     1439.64    112.63 o 
  -4  13  15       96.30      132.53     54.91 o 
  -3  13  15      108.44      156.63     46.30 o 
  -2  13  15      393.38      512.00    112.74 o 
  -1  13  15      449.63      415.41     91.44 o 
   0  13  15      492.76      614.89     72.01 o 
   1  13  15      718.79      640.93     75.82 o 
   2  13  15       83.48      154.23     51.92 o 
   3  13  15       50.00       37.24     50.54 o 
   4  13  15      291.92      343.97     80.96 o 
 -11  14  15     1139.68     1039.00    197.77 o 
 -10  14  15       89.00      128.70     50.74 o 
  -9  14  15      724.49      795.18     88.44 o 
  -8  14  15     1497.04     1380.66    121.96 o 
  -7  14  15      311.84      376.74     78.69 o 
  -6  14  15      292.44      250.09     70.48 o 
  -5  14  15      609.50      535.40    107.12 o 
  -4  14  15        8.55       26.94     43.10 o 
  -3  14  15      822.96      942.97     87.86 o 
  -2  14  15        8.56       46.45     77.60 o 
  -1  14  15     1793.95     1826.07    151.03 o 
   0  14  15      804.24      904.69    123.52 o 
   1  14  15       53.11       27.98     49.88 o 
   2  14  15        8.67       94.14     54.88 o 
   3  14  15       15.71       44.19     54.94 o 
  -9  15  15       29.10       91.60     61.80 o 
  -8  15  15      142.25      233.19     73.44 o 
  -7  15  15     2021.78     2053.82    141.75 o 
  -6  15  15     2119.35     2235.67    141.41 o 
  -5  15  15      199.96      159.78     62.35 o 
  -4  15  15      161.37      158.49     51.95 o 
  -3  15  15       96.09      166.21     49.62 o 
  -2  15  15     1183.44     1038.68    131.54 o 
  -1  15  15      753.61      646.87    181.40 o 
   0  15  15      105.39      151.73     79.72 o
[truncated: 75,952 more chars]
